# Supplementary material for: Distinct genetic origins of eumelanin levels and barring patterns in cichlid fishes
Source: PLoS One. 2024 Jul 8;19(7):e0306614. doi: 10.1371/journal.pone.0306614 (PMC11230561; doi:10.1371/journal.pone.0306614)
Supplement: S2 Table — For each QTL, we include cofactors use to generate models as well as markers and physical positions for the peak of the QTL and the 95% confidence interval. Marker names include the physical location on the linkage group, with names referring to the contig and nucleotide position in the M. zebra UMD2a assembly. LOD values, percent phenotypic variance explained by that QTL, allelic effects, and additive, dominance, and heritability calculations are for the peak marker in the QTL. QTL listed in gray are suggestive at the 10% significance level, while those in black meet 5% genome-wide significance based on values indicated. (XLSX) [file pone.0306614.s006.xlsx]

## Sheet: pigment QTL
		peak marker information			95% confidence interval
QTL	LG	cM	marker #	marker name	lower marker name	lower cM	upper marker name	upper cM	LOD	n individuals	PVE	5% LOD significance	10% LOD significance	Model cofactors LG.cM (marker #)	AA mean	AB mean	BB mean	AA standard error	AB standard error	BB standard error	add	dom	heritability
Measures of pigment levels
darkest intensity 1	13	45	785	NC_036792.1_26857169	NC_036792.1_25888117	42.8542	NC_036792.1_30340280	48.3252	6.762	322	0.0921794	3.47	3.15	389 (7.15), 785 (13.45), 1052 (19.0), 1147 (22.25)	-1.1274	-0.287658	2.49368	0.402525	0.264327	0.344043	-1.81054	-0.970797	0.65213
darkest intensity 2	22	25	1147	NC_036800.1_14152711	NC_036800.1_11351918	20.7216	NC_036800.1_15353010	28.3774	4.54822	322	0.0629771	3.47	3.15	389 (7.15), 785 (13.45), 1052 (19.0), 1147 (22.25)	3.39119	1.03446	-1.77607	0.446886	0.276331	0.295565	2.58363	0.226901	0.770139
lightest intensity 1	4	5	212	NC_036783.1_7191837	NC_036783.1_5876159	3.12072	NC_036783.1_7497218	5.79451	6.60492	322	0.0901378	3.71	3.31	1 (1.0), 212 (4.5), 521 (8.50), 550 (9.45), 727 (13.5), 865 (15.30), 1039 (18.45), 1139 (22.10)	-4.49074	3.90296	5.91176	0.702416	0.668429	0.740481	-5.20125	3.19245	0.941433
lightest intensity 2	8	50	521	NC_036787.1_16283097	NC_036787.1_11168780	29.359	NC_036787.1_17819658	54.0174	4.21168	322	0.0584562	3.71	3.31	1 (1.0), 212 (4.5), 521 (8.50), 550 (9.45), 727 (13.5), 865 (15.30), 1039 (18.45), 1139 (22.10)	0.0929478	-3.10057	9.87387	0.899896	0.573486	0.700087	-4.89046	-8.08399	0.965866
lightest intensity 3	9	45	550	NC_036788.1_20081546	NC_036788.1_4467812	20.6967	NC_036788.1_20957214	62.468	4.0269	322	0.0559647	3.71	3.31	1 (1.0), 212 (4.5), 521 (8.50), 550 (9.45), 727 (13.5), 865 (15.30), 1039 (18.45), 1139 (22.10)	1.92784	2.83173	-0.396947	0.860076	0.59236	0.780151	1.16239	2.06629	0.635431
lightest intensity 4	13	5	727	NC_036792.1_7354011	NC_036792.1_1685417	0	NC_036792.1_9328084	11.3676	3.76558	322	0.05243	3.71	3.31	1 (1.0), 212 (4.5), 521 (8.50), 550 (9.45), 727 (13.5), 865 (15.30), 1039 (18.45), 1139 (22.10)	-5.01606	4.52238	3.59705	0.799743	0.640439	0.735766	-4.30655	5.23188	0.941576
lightest intensity 5	15	30	865	NC_036794.1_13358867	NC_036794.1_11880664	25.9684	NC_036794.1_15292635	34.821	7.87143	322	0.10647	3.71	3.31	1 (1.0), 212 (4.5), 521 (8.50), 550 (9.45), 727 (13.5), 865 (15.30), 1039 (18.45), 1139 (22.10)	3.1301	-4.83276	9.07771	0.799993	0.608066	0.689245	-2.9738	-10.9367	0.971691
lightest intensity 6	18	45	1039	NC_036797.1_21340567	NC_036797.1_16719535	39.7311	NC_036797.1_28573214	54.0048	5.82277	322	0.0799027	3.71	3.31	1 (1.0), 212 (4.5), 521 (8.50), 550 (9.45), 727 (13.5), 865 (15.30), 1039 (18.45), 1139 (22.10)	-10.2028	-0.349938	12.811	0.831412	0.546398	0.677901	-11.5069	-1.65401	0.98527
lightest intensity 7	22	10	1139	NC_036800.1_7358959	NC_036800.1_5920458	4.29148	NC_036800.1_14736460	26.6852	4.52668	322	0.0626885	3.71	3.31	1 (1.0), 212 (4.5), 521 (8.50), 550 (9.45), 727 (13.5), 865 (15.30), 1039 (18.45), 1139 (22.10)	9.98327	0.546652	-0.523118	1.00775	0.586225	0.686996	5.25319	-4.18342	0.947844
range of intensity 1	2	52.9	142	NC_036781.1_32447866	NC_036781.1_28321874	43.8071	NC_036781.1_32447866	52.8581	3.73499	322	0.0520153	3.51	3.21	142 (2.52.9), 548 (9.40), 866 (15.35), 1000 (17.45), 1039 (18.45), 1114 (20.35)	5.64979	1.97863	-6.13946	0.583506	0.413327	0.682374	5.89462	2.22346	0.949004
range of intensity 2	9	40	548	NC_036788.1_5676929	NC_036788.1_4467812	20.6967	NC_036788.1_20929376	56.0332	3.65655	322	0.0509513	3.51	3.21	142 (2.52.9), 548 (9.40), 866 (15.35), 1000 (17.45), 1039 (18.45), 1114 (20.35)	1.17741	2.10395	-0.08411	0.724456	0.418632	0.616908	0.630762	1.5573	0.446053
range of intensity 3	15	35	866	NC_036794.1_15292635	NC_036794.1_15292635	34.821	NC_036794.1_16966390	37.6422	6.93101	322	0.0943712	3.51	3.21	142 (2.52.9), 548 (9.40), 866 (15.35), 1000 (17.45), 1039 (18.45), 1114 (20.35)	4.54771	-3.14297	6.47668	0.642424	0.429678	0.552261	-0.964485	-8.65517	0.950478
range of intensity 4	18	45	1039	NC_036797.1_21340567	NC_036797.1_15727747	35.7815	NC_036797.1_21619674	48.933	5.52726	322	0.0760059	3.51	3.21	142 (2.52.9), 548 (9.40), 866 (15.35), 1000 (17.45), 1039 (18.45), 1114 (20.35)	-7.73021	0.983113	8.0228	0.641179	0.421902	0.522964	-7.8765	0.836822	0.968939
range of intensity 5	20	35	1114	NC_036799.1_7973534	NC_036799.1_6496346	26.4393	NC_036799.1_27016737	60.3079	3.24062	322	0.045289	3.51	3.21	142 (2.52.9), 548 (9.40), 866 (15.35), 1000 (17.45), 1039 (18.45), 1114 (20.35)	2.67538	-0.306811	2.36823	0.540277	0.4861	0.617371	0.153573	-2.82862	0.668002
covariance 1	5	40	282	NC_036784.1_22839617	NC_036784.1_17714603	10.1035	NC_036784.1_23256745	40	12.2498	322	0.160706	3.59	3.24	282 (5.40), 317 (6.5), 618 (10.45), 648 (11.25), 761 (13.30), 866 (15.35), 1032 (18.35), 1202 (23.10)	-0.19277	0.118706	0.110095	0.0199189	0.0134051	0.0173237	-0.151432	0.160043	0.0175556
covariance 2	6	5	317	NC_036785.1_1239534	NC_036785.1_10940825	5.66833	NC_036785.1_19346380	21.9314	7.23238	322	0.0982662	3.59	3.24	282 (5.40), 317 (6.5), 618 (10.45), 648 (11.25), 761 (13.30), 866 (15.35), 1032 (18.35), 1202 (23.10)	0.0673853	0.157408	-0.0949896	0.0234613	0.0138007	0.0151799	0.0811874	0.17121	0.0105123
covariance 3	10	45	618	NC_036789.1_25061384	NC_036789.1_24065227	41.3781	NC_036789.1_26102466	48.2463	4.52632	322	0.0626836	3.59	3.24	282 (5.40), 317 (6.5), 618 (10.45), 648 (11.25), 761 (13.30), 866 (15.35), 1032 (18.35), 1202 (23.10)	0.11068	0.0692657	-0.12827	0.0210071	0.011917	0.0241416	0.119475	0.0780605	0.00858615
covariance 4	11	25	648	NC_036790.1_26403424	NC_036790.1_14685475	19.8141	NC_036790.1_26180531	26.8774	7.19234	322	0.0977496	3.59	3.24	282 (5.40), 317 (6.5), 618 (10.45), 648 (11.25), 761 (13.30), 866 (15.35), 1032 (18.35), 1202 (23.10)	0.251103	0.00473157	-0.165721	0.0171086	0.012512	0.0223266	0.208412	-0.0379596	0.0216011
covariance 5	13	30	761	NC_036792.1_20081414	NC_036792.1_17414416	26.1144	NC_036792.1_23117140	36.2434	4.38003	322	0.0607205	3.59	3.24	282 (5.40), 317 (6.5), 618 (10.45), 648 (11.25), 761 (13.30), 866 (15.35), 1032 (18.35), 1202 (23.10)	-0.0429795	0.000182538	0.233181	0.0200377	0.0128281	0.0191229	-0.13808	-0.0949183	0.0116482
covariance 6	15	35	866	NC_036794.1_15292635	NC_036794.1_1772729	0	NC_036794.1_29294936	50.1044	3.79069	322	0.0527702	3.59	3.24	282 (5.40), 317 (6.5), 618 (10.45), 648 (11.25), 761 (13.30), 866 (15.35), 1032 (18.35), 1202 (23.10)	0.104726	-0.0372915	0.143744	0.0203529	0.0136125	0.0174958	-0.0195091	-0.161527	0.00666826
covariance 7	18	35	1032	NC_036797.1_15155234	NC_036797.1_10531266	25.3917	NC_036797.1_15727747	35.7815	6.64489	322	0.0906577	3.59	3.24	282 (5.40), 317 (6.5), 618 (10.45), 648 (11.25), 761 (13.30), 866 (15.35), 1032 (18.35), 1202 (23.10)	-0.219214	0.00875915	0.229929	0.0219565	0.0131964	0.0153897	-0.224572	0.00340143	0.0245988
covariance 8	23	10	1202	NC_036801.1_4280235	NC_036801.1_2335882	2.62164	NC_036801.1_5502557	15.0105	4.91013	322	0.0678147	3.59	3.24	282 (5.40), 317 (6.5), 618 (10.45), 648 (11.25), 761 (13.30), 866 (15.35), 1032 (18.35), 1202 (23.10)	0.0841767	-0.0394451	0.163936	0.0169045	0.0141584	0.0196843	-0.0398798	-0.163502	0.00742288
average intensity bar 1	4	5	212	NC_036783.1_7191837	NC_036783.1_2120284	0	NC_036783.1_7497218	5.79451	3.77921	322	0.0526147	3.64	3.28	212 (4.5), 400 (7.30), 550 (9.50), 579 (10.15), 711 (12.50), 785 (13.45), 865 (15.30), 1147 (22.25)	-3.04712	2.14613	3.68199	0.430961	0.409936	0.455579	-3.36455	1.82869	0.866598
average intensity bar 2	7	30	400	NC_036786.1_14359496	NC_036786.1_2535383	2.71421	NC_036786.1_15135244	32.602	3.57308	322	0.0498176	3.64	3.28	212 (4.5), 400 (7.30), 550 (9.50), 579 (10.15), 711 (12.50), 785 (13.45), 865 (15.30), 1147 (22.25)	-3.24593	2.0206	2.31764	0.515856	0.395667	0.418569	-2.78178	2.48475	0.844058
average intensity bar 3	9	50	550	NC_036788.1_20081546	NC_036788.1_4467812	20.6967	NC_036788.1_20957214	62.468	4.30479	322	0.0597092	3.64	3.28	212 (4.5), 400 (7.30), 550 (9.50), 579 (10.15), 711 (12.50), 785 (13.45), 865 (15.30), 1147 (22.25)	1.66955	1.8932	-1.53799	0.526574	0.362515	0.477579	1.60377	1.82742	0.67958
average intensity bar 4	10	15	579	NC_036789.1_13354537	NC_036789.1_1309706	0	NC_036789.1_15727033	20.5104	4.11781	322	0.0571913	3.64	3.28	212 (4.5), 400 (7.30), 550 (9.50), 579 (10.15), 711 (12.50), 785 (13.45), 865 (15.30), 1147 (22.25)	-0.227504	1.78349	-0.396381	0.520066	0.337939	0.575035	0.0844382	2.09544	0.524099
average intensity bar 5	12	50	711	NC_036791.1_29396154	NC_036791.1_28080089	45.1636	NC_036791.1_29396154	51.324	6.01264	322	0.0823978	3.64	3.28	212 (4.5), 400 (7.30), 550 (9.50), 579 (10.15), 711 (12.50), 785 (13.45), 865 (15.30), 1147 (22.25)	3.50022	1.03438	-2.96445	0.434003	0.385833	0.505947	3.23233	0.766493	0.843035
average intensity bar 6	13	45	785	NC_036792.1_26857169	NC_036792.1_16271855	23.7686	NC_036792.1_29359020	48.9837	4.70328	322	0.0650528	3.64	3.28	212 (4.5), 400 (7.30), 550 (9.50), 579 (10.15), 711 (12.50), 785 (13.45), 865 (15.30), 1147 (22.25)	-0.971388	-0.0544669	3.8099	0.546692	0.359025	0.466969	-2.39065	-1.47372	0.772756
average intensity bar 7	15	30	865	NC_036794.1_13358867	NC_036794.1_11880664	25.9684	NC_036794.1_13358867	30.459	3.80736	322	0.0529961	3.64	3.28	212 (4.5), 400 (7.30), 550 (9.50), 579 (10.15), 711 (12.50), 785 (13.45), 865 (15.30), 1147 (22.25)	2.12794	-2.90173	4.80588	0.496001	0.377007	0.427493	-1.33896	-6.36864	0.916918
average intensity bar 8	22	25	1147	NC_036800.1_14152711	NC_036800.1_8320191	11.5126	NC_036800.1_14736460	26.6852	5.12638	322	0.0706931	3.64	3.28	212 (4.5), 400 (7.30), 550 (9.50), 579 (10.15), 711 (12.50), 785 (13.45), 865 (15.30), 1147 (22.25)	5.03159	1.42694	-1.56901	0.608966	0.376552	0.402763	3.3003	-0.304351	0.84542
average intensity interbar 1	13	45	785	NC_036792.1_26857169	NC_036792.1_18989210	28.2075	NC_036792.1_29359020	48.9837	3.31066	322	0.0462448	3.6	3.27	212 (4.5), 785 (13.45), 865 (15.30), 1051 (18.54), 1131 (22.0)	2.09349	-0.296808	2.95585	0.703828	0.461645	0.600223	-0.431179	-2.82147	0.675655
average intensity interbar 2	15	30	865	NC_036794.1_13358867	NC_036794.1_11880664	25.9684	NC_036794.1_13358867	30.459	6.28681	322	0.0859889	3.6	3.27	212 (4.5), 785 (13.45), 865 (15.30), 1051 (18.54), 1131 (22.0)	2.16707	-3.88854	6.90952	0.628997	0.478069	0.541891	-2.37123	-8.42683	0.953627
average intensity interbar 3	18	54	1051	NC_036797.1_28573214	NC_036797.1_503992	0	NC_036797.1_28573214	54.0048	3.93826	322	0.0547672	3.6	3.27	212 (4.5), 785 (13.45), 865 (15.30), 1051 (18.54), 1131 (22.0)	-0.405506	-1.71155	9.36839	0.729328	0.410031	0.639567	-4.88695	-6.19299	0.955614
average intensity interbar 4	22	0	1131	NC_036800.1_681604	NC_036800.1_681604	0	NC_036800.1_8320191	11.5126	4.53987	322	0.0628652	3.6	3.27	212 (4.5), 785 (13.45), 865 (15.30), 1051 (18.54), 1131 (22.0)	8.44844	-0.79814	0.309111	0.781897	0.475349	0.514046	4.06966	-5.17691	0.937426
differential intensity bar versus interbar 1	4	0	206	NC_036783.1_2120284	NC_036783.1_2120284	0	NC_036783.1_7497218	5.79451	3.70166	322	0.0515634	3.52	3.21	206 (4.0), 521 (8.50), 792 (14.0), 1116 (20.45)	-1.49765	1.38005	0.870676	0.211142	0.194009	0.231031	-1.18416	1.69354	0.586459
differential intensity bar versus interbar 2	8	50	521	NC_036787.1_16283097	NC_036787.1_10788016	27.916	NC_036787.1_17819658	54.0174	4.43389	322	0.0614437	3.52	3.21	206 (4.0), 521 (8.50), 792 (14.0), 1116 (20.45)	-0.135881	-1.47564	3.16769	0.264774	0.168728	0.205996	-1.65179	-2.99154	0.782681
differential intensity bar versus interbar 3	14	0	792	NC_036793.1_553773	NC_036793.1_553773	0	NC_036793.1_14041424	17.3211	4.71443	322	0.0652019	3.52	3.21	206 (4.0), 521 (8.50), 792 (14.0), 1116 (20.45)	1.60645	1.31554	-3.15732	0.205802	0.180621	0.234281	2.38189	2.09097	0.797149
differential intensity bar versus interbar 4	20	45	1116	NC_036799.1_10511379	NC_036799.1_7973534	32.386	NC_036799.1_11622439	47.1978	8.82183	322	0.118533	3.52	3.21	206 (4.0), 521 (8.50), 792 (14.0), 1116 (20.45)	-0.237798	0.270531	0.906382	0.21698	0.198603	0.231956	-0.57209	-0.0637602	0.14138
Measures of patterning of bars
number of bars 1	5	60.7	303	NC_036784.1_35252319	NC_036784.1_27053072	48.1671	NC_036784.1_35252319	60.6793	9.49264	322	0.126949	3.46	3.19	303 (5.60.7), 710 (12.45), 779 (13.40), 837 (14.55), 1114 (20.35)	0.761157	-0.384095	0.0292033	0.0547604	0.0473025	0.0522665	0.365977	-0.779275	0.179512
number of bars 2	12	45	710	NC_036791.1_28080089	NC_036791.1_22226863	33.399	NC_036791.1_28080089	45.1636	5.96091	322	0.0817188	3.46	3.19	303 (5.60.7), 710 (12.45), 779 (13.40), 837 (14.55), 1114 (20.35)	-0.313365	-0.0643112	0.893142	0.0505791	0.0458464	0.0608809	-0.603253	-0.3542	0.175816
number of bars 3	13	40	779	NC_036792.1_24471243	NC_036792.1_20042816	29.4956	NC_036792.1_27650505	46.0607	4.24487	322	0.0589031	3.46	3.19	303 (5.60.7), 710 (12.45), 779 (13.40), 837 (14.55), 1114 (20.35)	0.469436	0.195069	-0.562429	0.0615915	0.0414778	0.0617766	0.515933	0.241565	0.128678
number of bars 4	14	55	837	NC_036793.1_36578621	NC_036793.1_11785723	14.5885	NC_036793.1_36578621	55.5081	4.7609	322	0.065823	3.46	3.19	303 (5.60.7), 710 (12.45), 779 (13.40), 837 (14.55), 1114 (20.35)	-0.0317716	0.115962	0.11326	0.0642157	0.0398461	0.0766456	-0.0725159	0.0752176	0.00402742
number of bars 5	20	35	1114	NC_036799.1_7973534	NC_036799.1_6496346	26.4393	NC_036799.1_25478495	52.8587	6.83953	322	0.0931855	3.46	3.19	303 (5.60.7), 710 (12.45), 779 (13.40), 837 (14.55), 1114 (20.35)	0.0738085	-0.0593993	0.317272	0.053434	0.0480886	0.0610495	-0.121732	-0.254939	0.0231111
percent of barring 1	12	10	683	NC_036791.1_10941183	NC_036791.1_2643800	1.38149	NC_036791.1_20198347	28.6647	3.78877	322	0.0527442	3.41	3.15	547 (9.20), 683 (12.10)	-0.00436252	-0.00562201	-0.000176813	0.00250636	0.00163376	0.00231246	-0.00209285	-0.00335234	4.99954e-06
average width bar 1	3	35	178	NC_036782.1_23035139	NC_036782.1_2067664	5.84511	NC_036782.1_23421649	37.8395	3.49926	322	0.048814	3.45	3.13	178 (3.35), 222 (4.20), 303 (5.60), 779 (13.40), 1114 (20.35)	-3.0253	2.63475	-1.55343	0.355136	0.294506	0.391369	-0.735935	4.92411	0.863621
average width bar 2	4	20	222	NC_036783.1_17218044	NC_036783.1_2120284	0	NC_036783.1_20613151	30.4198	4.27905	322	0.0593631	3.45	3.13	178 (3.35), 222 (4.20), 303 (5.60), 779 (13.40), 1114 (20.35)	-2.54984	-0.746746	3.30758	0.368757	0.298834	0.375485	-2.92871	-1.12562	0.821602
average width bar 3	5	60	303	NC_036784.1_35252319	NC_036784.1_29915931	57.3397	NC_036784.1_35252319	60.6793	6.48636	322	0.0885936	3.45	3.13	178 (3.35), 222 (4.20), 303 (5.60), 779 (13.40), 1114 (20.35)	-3.10919	1.56788	0.471307	0.368782	0.318592	0.351632	-1.79025	2.88682	0.786595
average width bar 4	13	40	779	NC_036792.1_24471243	NC_036792.1_11090771	14.5616	NC_036792.1_28247237	46.3694	3.57631	322	0.0498615	3.45	3.13	178 (3.35), 222 (4.20), 303 (5.60), 779 (13.40), 1114 (20.35)	-3.18734	-0.384419	3.45964	0.404155	0.272234	0.405501	-3.32349	-0.520567	0.848267
average width bar 5	20	35	1114	NC_036799.1_7973534	NC_036799.1_4530606	10.6113	NC_036799.1_11183577	49.0012	5.09773	322	0.0703123	3.45	3.13	178 (3.35), 222 (4.20), 303 (5.60), 779 (13.40), 1114 (20.35)	-0.346151	-0.0470208	-0.0304363	0.351073	0.315929	0.401105	-0.157858	0.141273	0.0171498
average width interbar 1	5	60.7	303	NC_036784.1_35252319	NC_036784.1_24435879	43.0124	NC_036784.1_35252319	60.6793	3.40329	322	0.0475075	3.4	3.11	303 (5.60.7), 710 (12.45)	-3.26385	2.1898	0.121562	0.343982	0.29719	0.327908	-1.6927	3.76094	0.832462
average width interbar 2	12	45	710	NC_036791.1_28080089	NC_036791.1_20198347	28.6647	NC_036791.1_28080089	45.1636	4.96261	322	0.068514	3.4	3.11	303 (5.60.7), 710 (12.45)	2.85489	-0.433584	-3.52913	0.316955	0.2861	0.375991	3.19201	-0.0964642	0.835979
