# Supplementary material for: Distinct genetic origins of eumelanin levels and barring patterns in cichlid fishes
Source: PLoS One. 2024 Jul 8;19(7):e0306614. doi: 10.1371/journal.pone.0306614 (PMC11230561; doi:10.1371/journal.pone.0306614)
Supplement: S3 Table — Effects of size (standard length) and sex were assessed by ANOVA analysis. Note that sex was only called for F2 hybrids, but not parental species. Significance between parental and hybrid groups on size-corrected (i.e., residual values) were assessed by ANOVA followed by Tukeys HSD. P-values < 0.05 are in bold red text. (XLSX) [file pone.0306614.s007.xlsx]

## Sheet: ANOVA
	Measure ~ Standard Length*Sex			Residual measure ~ Group, followed by Tukeys HSD
					Metriaclima	Metriaclima	Aulonocara
	Standard Length	Sex	Standard Length*Sex	p-value	and Aulonocara	and F2 hybrids	and F2 hybrids
Measures of pigment level
darkest intensity	0.00198	0.86057	0.16834	0.000124	0.617202	0.0026499	0.0156887
lightest intensity	0.563	0.349	0.111	0.000456	0.0069758	0.696897	0.0003927
range of intensity	0.212	0.243	0.199	9.53e-06	5.9e-06	0.0026407	0.0015714
covariance	0.00466	0.88969	0.79331	0.00775	0.242203	0.0098692	0.466981
average intensity bar	0.0803	0.5551	0.073	0.00016	0.773243	0.099095	0.0006155
average intensity interbar	0.0578	0.5386	0.1074	0.000304	0.0991934	0.837433	0.0001907
differential intensity bar versus interbar	0.185	0.708	0.692	9.59e-05	5.2e-05	0.0031895	0.0154564
Measures of pattern
number of bars	1.39e-05	0.431	0.693	0.00454	0.534729	0.0155675	0.153094
percent barring	0.729	0.434	0.652	0.00165	0.0526306	0.0013104	0.707377
average width bar	0.424	0.752	0.368	0.255	0.226518	0.4582	0.501317
average width interbar	0.287	0.386	0.984	0.0223	0.0308627	0.0209269	0.795712
