# Supplementary material for: Distinct genetic origins of eumelanin levels and barring patterns in cichlid fishes
Source: PLoS One. 2024 Jul 8;19(7):e0306614. doi: 10.1371/journal.pone.0306614 (PMC11230561; doi:10.1371/journal.pone.0306614)
Supplement: S4 Table — Calculations are for F2 hybrids animals only and exclude parentals. Except for correlations with standard length, all measures are size corrected prior to the calculation of correlation. Correlations with a p-value <1e-9 are in bold red text. (XLSX) [file pone.0306614.s008.xlsx]

## Sheet: F2 trait correlations
	standard length	darkest intensity	lightest intensity	range of intensity	covariance	average intensity bar	average intensity interbar	differential intensity bar versus interbar	number of bars	percent barring	average width bar	average width interbar
darkest intensity	-0.2051 (p=0.00021)		0.7332 (p<2.2e-16)	0.3580 (p=3.6e-11)	0.2455 (p=8.3e-6)	0.9376 (p<2.2e-16)	0.8368 (p<2.2e-16)	0.2062 (p=0.00019)	-0.2364 (p=1.8e-5)	-0.2382 (p=1.6e-5)	0.0340 (p=0.54)	0.1390 (p=0.013)
lightest intensity	-0.0468 (p=0.40)			0.8974 (p<2.2e-16)	0.4382 (p<2.2e-16)	0.8672 (p<2.2e-16)	0.9553 (p<2.2e-16)	0.7114 (p<2.2e-16)	-0.1294 (p=0.020)	-0.2654 (p=1.4e-6)	0.0006 (p=0.99)	0.1278 (p=0.022)
range of intensity	0.0715 (p=0.20)				0.4424 (p<2.2e-16)	0.5825 (p<2.2e-16)	0.7689 (p<2.2e-16)	0.8430 (p<2.2e-16)	-0.0243 (p=0.66)	-0.2099 (p=0.00015)	-0.0213 (p=0.70)	0.0853 (p=0.13)
covariance	0.1963 (p=0.00040)					0.3330 (p=8.9e-10)	0.3527 (p=7.3e-11)	0.2324 (p=2.5e-5)	-0.3897 (p=4.0e-13)	-0.1450 (p=0.0092)	0.2661 (p=1.3e-6)	0.3056 (p=2.2e-8)
average intensity bar	-0.1268 (p=0.023)						0.9464 (p<2.2e-16)	0.3749 (p=3.5e-12)	-0.2471 (p=7.3e-6)	-0.3090 (p=1.5e-8)	0.0452 (p=0.42)	0.1863 (p=0.00078)
average intensity interbar	-0.1278 (p=0.022)							0.6541 (p<2.2e-16)	-0.1214 (p=0.029)	-0.2957 (p=6.4e-8)	-0.0385 (p=0.49)	0.1111 (p=0.046)
differential intensity bar versus interbar	-0.0704 (p=0.021)								0.2301 (p=3.0e-5)	-0.1251 (p=0.025)	-0.2165 (p=9.0e-5)	-0.1177 (p=0.035)
number of bars	0.2675 (p=1.1e-6)									0.0882 (p=0.11)	-0.7874 (p<2.2e-16)	-0.6908 (p<2.2e-16)
percent barring	-0.0118 (p=0.83)										0.1892 (p=0.00064)	-0.3838 (p=9.7e-13)
average width bar	0.0521 (p=0.35)											0.6878 (p<2.2e-16)
average width interbar	0.0670 (p=0.23)
