# Supplementary material for: Distinct genetic origins of eumelanin levels and barring patterns in cichlid fishes
Source: PLoS One. 2024 Jul 8;19(7):e0306614. doi: 10.1371/journal.pone.0306614 (PMC11230561; doi:10.1371/journal.pone.0306614)
Supplement: S5 Table — For the indicated 95% confidence interval, we include candidate gene names in the M. zebra annotation release 104, NCBI gene ID number, and physical positions in the M. zebra genome UMD2a assembly. Those genes that have been previously associated with pigmentation or melanophore development or function in the Molecular Signatures Database/Gene Set Enrichment Analysis (see methods for details) are noted. LOD scores are noted for genes near a genetic marker in the linkage map, but omitted for genes that fall between markers. Purple shading in the LOD score column is a heat map for LOD scores, from dark purple at scores close to the peak LOD score for the QTL to white for those scores furthest from the peak LOD score. (XLSX) [file pone.0306614.s009.xlsx]

## Sheet: darkest intensity LG13
NC_036792.1:25888117-30340280
NCBI Gene symbol	NCBI Gene ID	DAVID Gene Name	LG	START	STOP	LOD score	GSEA candidate
LOC101470427	101470427	gamma-aminobutyric acid receptor subunit pi(LOC101470427)	13	25926496	26002217	5.72478
cfap46	101470722	cilia and flagella associated protein 46(cfap46)	13	26065402	26130562
trnai-uau	111501731	transfer RNA isoleucine (anticodon UAU)(trnai-uau)	13	26104693	26104786	5.87885
LOC112435746	112435746	ribonuclease inhibitor-like(LOC112435746)	13	26304115	26313049
LOC112435747	112435747	protein NLRC3-like(LOC112435747)	13	26320014	26331259
LOC106676012	106676012	uncharacterized LOC106676012(LOC106676012)	13	26344881	26347887
LOC101474219	101474219	transmembrane protein 254(LOC101474219)	13	26348136	26351123
LOC101471576	101471576	vertebrate ancient long opsin a(valopa)	13	26374493	26391053
nkx6-2	101472058	NK6 homeobox 2(nkx6.2)	13	26426565	26430327
inpp5a	101472350	inositol polyphosphate-5-phosphatase A(inpp5a)	13	26431574	26591976
pwwp2b	101466546	PWWP domain containing 2B(pwwp2b)	13	26638325	26648408
lrrc27	101473339	leucine rich repeat containing 27(lrrc27)	13	26648773	26657174
stk32c	101472841	serine/threonine kinase 32C(stk32c)	13	26656028	26765045
plac9	101473624	placenta associated 9(plac9)	13	26765674	26773165
LOC101473923	101473923	L-threonine ammonia-lyase(LOC101473923)	13	26779110	26789170
LOC112435756	112435756	transmembrane protein 254(tmem254)	13	26791981	26794890
LOC101466818	101466818	homeobox protein SEBOX-like(LOC101466818)	13	26801905	26803689
rhoq	101474497	ras homolog family member Q(rhoq)	13	26814470	26837036
socs5	101474767	suppressor of cytokine signaling 5b(socs5b)	13	26842905	26862078	6.5866
LOC101475057	101475057	PROP paired-like homeobox 1(prop1)	13	26886873	26889178
mcfd2	101475358	multiple coagulation factor deficiency 2, ER cargo receptor complex subunit(mcfd2)	13	26890926	26894754
ttc7a	101467099	tetratricopeptide repeat domain 7A(ttc7a)	13	26896864	26959705
stpg4	101467386	sperm-tail PG-rich repeat containing 4(stpg4)	13	26969567	26976978
calm2	101475860	calmodulin 2a (phosphorylase kinase, delta)(calm2a)	13	26979135	26983185
LOC112435766	112435766	tumor-associated calcium signal transducer 2-like(LOC112435766)	13	27036080	27037602
LOC112429655	112429655	tumor-associated calcium signal transducer 2-like(LOC112429655)	13	27066438	27069188
plekhh2	101476449	pleckstrin homology domain containing, family H (with MyTH4 domain) member 2(plekhh2)	13	27070921	27110753
thada	101476905	THADA armadillo repeat containing(thada)	13	27111240	27229348
zfp36l2	101477189	zinc finger protein 36, C3H type-like 2(zfp36l2)	13	27231733	27235547	6.762
LOC111501729	111501729	uncharacterized LOC111501729(LOC111501729)	13	27389916	27390845
trnai-uau	111500745	transfer RNA isoleucine (anticodon UAU)(trnai-uau)	13	27539613	27539706
LOC101477657	101477657	hydroxycarboxylic acid receptor 2(LOC101477657)	13	27546691	27549596
LOC101477954	101477954	transmembrane protein 229B(LOC101477954)	13	27562984	27566274
haao	101478224	3-hydroxyanthranilate 3,4-dioxygenase(haao)	13	27569825	27580877
papolg	101468885	poly(A) polymerase gamma(papolg)	13	27580927	27599342
rel	101479628	v-rel avian reticuloendotheliosis viral oncogene homolog(rel)	13	27601449	27614801
pex13	101479904	peroxisomal biogenesis factor 13(pex13)	13	27626512	27632239
kiaa1841	101469193	SANT and BTB domain regulator of CSR(sanbr)	13	27632292	27653802	6.47543
LOC101480205	101480205	exportin 1 (CRM1 homolog, yeast) b(xpo1b)	13	27655450	27680684
LOC101481277	101481277	uncharacterized LOC101481277(LOC101481277)	13	27689352	27691909
LOC101481756	101481756	RING finger protein 122(LOC101481756)	13	27695804	27707824
LOC101482042	101482042	uncharacterized LOC101482042(LOC101482042)	13	27711434	27712788
pcgf6	101482328	polycomb group ring finger 6(pcgf6)	13	27717156	27726165
LOC101482614	101482614	internexin neuronal intermediate filament protein, alpha a(inaa)	13	27727060	27732535
sertad2	101482926	SERTA domain containing 2b(sertad2b)	13	27737035	27779851
slc1a4	101483383	solute carrier family 1 member 4(slc1a4)	13	27783301	27802164		x
LOC101483689	101483689	stromal membrane-associated protein 1(LOC101483689)	13	27806437	27938798
LOC112435717	112435717	uncharacterized LOC112435717(LOC112435717)	13	27882442	27882858
b3gat2	101484521	beta-1,3-glucuronyltransferase 2 (glucuronosyltransferase S)(b3gat2)	13	27940799	28003810
ogfrl1	101484800	opioid growth factor receptor-like 1(ogfrl1)	13	28040560	28050489
asrgl1	105940981	asparaginase and isoaspartyl peptidase 1(asrgl1)	13	28107119	28138934
LOC101486132	101486132	regulating synaptic membrane exocytosis protein 1(LOC101486132)	13	28146478	28265423	6.39205
LOC112435731	112435731	uncharacterized LOC112435731(LOC112435731)	13	28225656	28226205
LOC101486421	101486421	B-cell lymphoma/leukemia 11A(LOC101486421)	13	28275838	28330005
LOC112435780	112435780	5.8S ribosomal RNA(LOC112435780)	13	28545210	28545363
LOC112435779	112435779	28S ribosomal RNA(LOC112435779)	13	28545861	28549784
eml4	101483481	EMAP like 4(eml4)	13	28577968	28606652
tspan14	101484691	tetraspanin 14(tspan14)	13	28609169	28619619
LOC101483195	101483195	potassium voltage-gated channel subfamily G member 3(LOC101483195)	13	28627350	28630370
LOC101482914	101482914	peripherin 2b (retinal degeneration, slow)(prph2b)	13	28636707	28642738
ubr2	101482606	ubiquitin protein ligase E3 component n-recognin 2(ubr2)	13	28667396	28724281
LOC101484410	101484410	transient receptor potential cation channel subfamily V member 5-like(LOC101484410)	13	28754182	28774204
prkn	101482320	parkin RBR E3 ubiquitin protein ligase(prkn)	13	28803555	28822363
LOC106676516	106676516	uncharacterized LOC106676516(LOC106676516)	13	28819023	28821058
LOC101482034	101482034	protein quaking-B(LOC101482034)	13	28829782	28849453
LOC106676297	106676297	protein NYNRIN(LOC106676297)	13	28909068	28916126
LOC101477635	101477635	transcription factor LBX1-like(LOC101477635)	13	28946101	28947353
LOC112435748	112435748	uncharacterized LOC112435748(LOC112435748)	13	28984554	28987058
LOC112435777	112435777	uncharacterized LOC112435777(LOC112435777)	13	28992003	28993432
LOC101466424	101466424	T cell leukemia homeobox 1(tlx1)	13	29035210	29037741
sdhaf4	101466705	succinate dehydrogenase complex assembly factor 4(sdhaf4)	13	29042596	29046798
cep68	101466964	centrosomal protein 68(cep68)	13	29048137	29066264
LOC101467870	101467870	ras-related protein ORAB-1(LOC101467870)	13	29074544	29083310		x
hells	101468374	helicase, lymphoid specific(hells)	13	29090097	29103009
hnrnpll	101468663	heterogeneous nuclear ribonucleoprotein L like(hnrnpll)	13	29112234	29182223
galm	101468958	galactose mutarotase(galm)	13	29199046	29212425
LOC101470007	101470007	rap1 GTPase-GDP dissociation stimulator 1(si:dkey-191g9.5)	13	29215191	29243285
chchd1	101470496	coiled-coil-helix-coiled-coil-helix domain containing 1(chchd1)	13	29259302	29262560
LOC101470986	101470986	neurotrypsin(si:ch211-51a6.2)	13	29276639	29301331
LOC101471263	101471263	uncharacterized LOC101471263(si:ch211-250c4.3)	13	29309762	29343672
trnak-cuu	111501164	transfer RNA lysine (anticodon CUU)(trnak-cuu)	13	29336114	29336186
vps8	101472223	VPS8 subunit of CORVET complex(vps8)	13	29343999	29415992
LOC101471749	101471749	DELTA-stichotoxin-Hmg2b-like(LOC101471749)	13	29389868	29394282
LOC101472716	101472716	zinc finger protein ZIC 4(LOC101472716)	13	29440812	29445586
pcca	101473014	propionyl-CoA carboxylase subunit alpha(pcca)	13	29447794	29485452
piezo1	101473313	piezo-type mechanosensitive ion channel component 1(piezo1)	13	29489101	29586857
cdt1	101475035	chromatin licensing and DNA replication factor 1(cdt1)	13	29588148	29593549
aprt	101474748	adenine phosphoribosyltransferase(aprt)	13	29593500	29598720
tk2	101474285	thymidine kinase 2(tk2)	13	29600372	29606864
LOC101475637	101475637	uncharacterized LOC101475637(LOC101475637)	13	29610508	29619600
nvl	101475328	nuclear VCP like(nvl)	13	29619744	29639787
degs1	101475928	delta(4)-desaturase, sphingolipid 1(degs1)	13	29640859	29649395
fbxo28	101476220	F-box protein 28(fbxo28)	13	29653402	29666950
polr1c	101476519	RNA polymerase I and III subunit C(polr1c)	13	29676590	29686443
LOC101476797	101476797	uncharacterized LOC101476797(si:dkey-191g9.7)	13	29690141	29697845
LOC101477074	101477074	bifunctional heparan sulfate N-deacetylase/N-sulfotransferase 2(LOC101477074)	13	29703871	29757404
zswim8	101477353	zinc finger, SWIM-type containing 8(zswim8)	13	29775196	29838437
LOC112435749	112435749	protein TANC1-like(LOC112435749)	13	29845096	29869917
LOC112435750	112435750	uncharacterized LOC112435750(LOC112435750)	13	29876784	29882265
LOC112435751	112435751	uncharacterized LOC112435751(LOC112435751)	13	29909841	29913291
LOC112435772	112435772	uncharacterized LOC112435772(LOC112435772)	13	30001852	30003160
LOC111500340	111500340	EP-cadherin(LOC111500340)	13	30074076	30091226
LOC101479144	101479144	B-cadherin(LOC101479144)	13	30107904	30120126	6.0865
rasgrp3	101478031	RAS guanyl releasing protein 3 (calcium and DAG-regulated)(rasgrp3)	13	30124534	30162099
ltbp1	101477739	latent transforming growth factor beta binding protein 1(ltbp1)	13	30165171	30307432
ttc27	101477173	tetratricopeptide repeat domain 27(ttc27)	13	30318407	30403444	5.86369

## Sheet: darkest intensity LG22
NC_036800.1:11351918-15353010
NCBI Gene symbol	NCBI Gene ID	DAVID Gene Name	LG	START	STOP	LOD score	GSEA candidate
LOC101479418	101479418	RNA-binding motif, single-stranded-interacting protein 3(LOC101479418)	22	11334518	11630433	3.02559
LOC101480282	101480282	eomesodermin homolog a(eomesa)	22	11688008	11692413
LOC101481040	101481040	sodium bicarbonate cotransporter 3(LOC101481040)	22	11704326	11763801
LOC101482892	101482892	homocysteine-responsive endoplasmic reticulum-resident ubiquitin-like domain member 2 protein(LOC101482892)	22	11764924	11774124
LOC101483178	101483178	adhesion G protein-coupled receptor B1(LOC101483178)	22	11887059	11909937
atp5if1	101483658	ATP synthase inhibitory factor subunit 1a(atp5if1a)	22	11920756	11922549		x
LOC101483948	101483948	heterogeneous nuclear ribonucleoprotein R(LOC101483948)	22	11922953	11926792
dnajc8	101484576	DnaJ (Hsp40) homolog, subfamily C, member 8(dnajc8)	22	11931116	11935709
clk2	101484857	CDC-like kinase 2a(clk2a)	22	11939259	11949456
LOC101485997	101485997	histone-lysine N-methyltransferase SETDB1-B(LOC101485997)	22	11949610	11959997
LOC101486493	101486493	histone-lysine N-methyltransferase SETDB1-B(LOC101486493)	22	11961092	11966997
LOC111501618	111501618	5S ribosomal RNA(LOC111501618)	22	11967369	11967487
LOC101487156	101487156	ceramide synthase 2a(cers2a)	22	11972298	11985967
LOC101487537	101487537	cugbp, Elav-like family member 3a(celf3a)	22	11987707	12022078
LOC101488015	101488015	regulation of nuclear pre-mRNA domain containing 2a(rprd2a)	22	12026210	12042306
LOC101464120	101464120	circadian associated repressor of transcription a(ciarta)	22	12043638	12048862
mrps21	101464400	mitochondrial ribosomal protein S21(mrps21)	22	12052328	12054161
LOC101464684	101464684	cellular retinoic acid binding protein 2, b(crabp2b)	22	12058503	12063773
scamp3	101464968	secretory carrier membrane protein 3(scamp3)	22	12081932	12094398
LOC101465256	101465256	ring finger protein 115b(rnf115b)	22	12095133	12103550
LOC101465538	101465538	ash1 (absent, small, or homeotic)-like (Drosophila)(ash1l)	22	12105906	12137321
lrrc71	101465944	leucine rich repeat containing 71(lrrc71)	22	12139409	12148313
LOC101466427	101466427	ribosomal protein S27(rps27.1)	22	12149677	12151919
LOC111501622	111501622	small nucleolar RNA SNORA35(LOC111501622)	22	12151330	12151459
LOC101466709	101466709	small conductance calcium-activated potassium channel protein 1(LOC101466709)	22	12152249	12162508
LOC101467181	101467181	cholinergic receptor, nicotinic, alpha 11(chrna11)	22	12172592	12192962
trnak-cuu	111501634	transfer RNA lysine (anticodon CUU)(trnak-cuu)	22	12205195	12205267
LOC101467680	101467680	sorting nexin 27a(snx27a)	22	12209953	12224577
LOC101467985	101467985	ictacalcin(LOC101467985)	22	12230723	12232776
LOC106676726	106676726	uncharacterized LOC106676726(LOC106676726)	22	12234169	12235751
LOC112430252	112430252	uncharacterized LOC112430252(LOC112430252)	22	12249243	12254183
LOC112430253	112430253	uncharacterized LOC112430253(LOC112430253)	22	12254242	12257224
LOC112430175	112430175	uncharacterized LOC112430175(LOC112430175)	22	12272294	12272664
LOC101469063	101469063	ictacalcin(LOC101469063)	22	12277112	12279151
LOC101469546	101469546	protein S100-A10(LOC101469546)	22	12284583	12286147
LOC101469820	101469820	uncharacterized LOC101469820(LOC101469820)	22	12287903	12289206
LOC101470499	101470499	tripartite motif containing 46b(trim46b)	22	12291562	12306582
dpm3	101471171	dolichyl-phosphate mannosyltransferase subunit 3, regulatory(dpm3)	22	12320435	12322265
LOC101471458	101471458	ephrin-A1a(efna1a)	22	12332326	12346802
LOC101471750	101471750	ephrin-A3a(efna3a)	22	12391208	12469355	3.78509
LOC106676715	106676715	uncharacterized LOC106676715(LOC106676715)	22	12476899	12480253
LOC101472420	101472420	CDC28 protein kinase regulatory subunit 1B(cks1b)	22	12550253	12552202
LOC101472717	101472717	pre-B-cell leukemia homeobox interacting protein 1a(pbxip1a)	22	12554764	12569586
LOC101473602	101473602	S100 calcium binding protein A11(s100a11)	22	12572219	12574091
LOC101473903	101473903	S100 calcium binding protein U(s100u)	22	12575475	12582445
LOC101474199	101474199	S100 calcium binding protein S(s100s)	22	12584157	12586954
she	101474841	Src homology 2 domain containing E(LOC101474841)	22	12593329	12602517
pygo2	101475136	pygopus homolog 2 (Drosophila)(pygo2)	22	12603661	12610257
LOC101475830	101475830	cingulin b(cgnb)	22	12612079	12634955
LOC101476708	101476708	tuftelin 1b(tuft1b)	22	12639520	12658975
lg22h1orf43	101477165	linkage group 22 C1orf43 homolog(lg22h1orf43)	22	12659133	12662845
ubap2l	101477455	ubiquitin associated protein 2-like(ubap2l)	22	12664303	12688785
hax1	101478479	HCLS1 associated protein X-1(hax1)	22	12690528	12692776
aqp10	101478759	aquaporin 10b(aqp10b)	22	12695313	12699322
LOC101479047	101479047	zinc finger protein 687b(znf687b)	22	12700358	12713945
LOC111501621	111501621	small nucleolar RNA SNORA13(LOC111501621)	22	12705177	12705311
LOC101479706	101479706	26S proteasome non-ATPase regulatory subunit 4(LOC101479706)	22	12714049	12721015
LOC101479988	101479988	phosphatidylinositol 4-phosphate 5-kinase type-1 alpha(LOC101479988)	22	12721828	12737462
LOC106676730	106676730	extracellular matrix protein 1(LOC106676730)	22	12739660	12747819
LOC101480572	101480572	potassium/sodium hyperpolarization-activated cyclic nucleotide-gated channel 2(LOC101480572)	22	12753272	12765937
LOC101480862	101480862	NADH dehydrogenase [ubiquinone] flavoprotein 1, mitochondrial(LOC101480862)	22	12767257	12772149
LOC101481343	101481343	gastrula zinc finger protein XlCGF52.1(LOC101481343)	22	12773327	12777787
LOC101467874	101467874	histone-lysine N-methyltransferase 2B(LOC101467874)	22	12780577	12814766
LOC101481630	101481630	40S ribosomal protein S19(LOC101481630)	22	12819038	12825912
LOC101481921	101481921	origin recognition complex subunit 4(LOC101481921)	22	12856014	12863201
LOC101468179	101468179	transmembrane protein 79a(tmem79a)	22	12867548	12877401
LOC101482893	101482893	myocyte-specific enhancer factor 2D homolog(LOC101482893)	22	12879799	12912012
LOC106676721	106676721	uncharacterized LOC106676721(LOC106676721)	22	12931297	12935837
LOC101483761	101483761	brevican core protein(LOC101483761)	22	12965842	12988371
mrpl24	101484225	mitochondrial ribosomal protein L24(mrpl24)	22	12996189	12999214
hdgf	101484675	heparin binding growth factor(hdgf)	22	13000938	13008920
prcc	101485161	proline rich mitotic checkpoint control factor(prcc)	22	13012422	13017676
mrpl9	101485432	mitochondrial ribosomal protein L9(mrpl9)	22	13018150	13020926
LOC101486202	101486202	uncharacterized LOC101486202(si:dkey-266f7.9)	22	13027824	13031181
LOC101486494	101486494	rapunzel 2(rpz2)	22	13036837	13039651	4.19142
krit1	101486773	KRIT1 ankyrin repeat containing(krit1)	22	13041032	13049525
LOC101487063	101487063	lanosterol 14-alpha demethylase(LOC101487063)	22	13050605	13055219
akap9	101487349	A kinase (PRKA) anchor protein 9(akap9)	22	13056014	13122065
mterf1	101487631	mitochondrial transcription termination factor 1(mterf1)	22	13127661	13130305
dus3l	101487919	dihydrouridine synthase 3-like (S. cerevisiae)(dus3l)	22	13131252	13138011
LOC101463622	101463622	zona pellucida sperm-binding protein 4(LOC101463622)	22	13138922	13142414
LOC106676710	106676710	cytosolic non-specific dipeptidase(LOC106676710)	22	13145315	13155865
LOC112430254	112430254	GTPase IMAP family member 5-like(LOC112430254)	22	13160174	13160659
LOC101468473	101468473	cytosolic non-specific dipeptidase(LOC101468473)	22	13169740	13179905
LOC101468783	101468783	cytosolic non-specific dipeptidase(LOC101468783)	22	13184000	13190305
LOC101463914	101463914	GTPase IMAP family member 5-like(LOC101463914)	22	13191763	13194991
LOC101469064	101469064	cytosolic non-specific dipeptidase(LOC101469064)	22	13198025	13205079
recql4	101469359	RecQ helicase-like 4(recql4)	22	13206513	13219332
slc39a4	101464209	solute carrier family 39 member 4(slc39a4)	22	13264364	13281094
LOC101464490	101464490	CD59 glycoprotein(LOC101464490)	22	13304681	13307698
LOC101464776	101464776	transcriptional repressor scratch 1(LOC101464776)	22	13352981	13363381
LOC112429731	112429731	kelch-like protein 10(LOC112429731)	22	13381954	13387865
LOC112430260	112430260	kelch-like protein 10(LOC112430260)	22	13392345	13400202
LOC101469635	101469635	uncharacterized LOC101469635(zgc:63863)	22	13464109	13475886
LOC101469920	101469920	diacylglycerol O-acyltransferase 1a(dgat1a)	22	13475992	13490288
cfap20	101465070	cilia and flagella associated protein 20(cfap20)	22	13492472	13496167
LOC101470211	101470211	G-protein coupled receptor 20-like(LOC101470211)	22	13503315	13505537
LOC101465736	101465736	solute carrier family 45 member 4(LOC101465736)	22	13509037	13562538
LOC101466229	101466229	DENN/MADD domain containing 3a(dennd3a)	22	13570219	13598623
LOC101466521	101466521	uncharacterized LOC101466521(LOC101466521)	22	13600219	13603700
trnah-gug	112430300	transfer RNA histidin (anticodon GUG)(trnah-gug)	22	13609545	13609616
trnah-gug	112430301	transfer RNA histidin (anticodon GUG)(trnah-gug)	22	13610089	13610160
trnah-gug	112430302	transfer RNA histidin (anticodon GUG)(trnah-gug)	22	13610963	13611034
trnah-gug	112430303	transfer RNA histidin (anticodon GUG)(trnah-gug)	22	13611765	13611835
trnah-gug	112430304	transfer RNA histidin (anticodon GUG)(trnah-gug)	22	13615286	13615357
trnah-gug	112430305	transfer RNA histidin (anticodon GUG)(trnah-gug)	22	13616153	13616223
trnah-gug	112430306	transfer RNA histidin (anticodon GUG)(trnah-gug)	22	13617804	13617875
trnah-gug	112430307	transfer RNA histidin (anticodon GUG)(trnah-gug)	22	13619537	13619608
trnah-gug	112430308	transfer RNA histidin (anticodon GUG)(trnah-gug)	22	13621207	13621277
trnah-gug	112430309	transfer RNA histidin (anticodon GUG)(trnah-gug)	22	13622844	13622915
trnah-gug	112430310	transfer RNA histidin (anticodon GUG)(trnah-gug)	22	13623777	13623847
trnah-gug	112430311	transfer RNA histidin (anticodon GUG)(trnah-gug)	22	13624900	13624971
trnah-gug	112430312	transfer RNA histidin (anticodon GUG)(trnah-gug)	22	13626809	13626880
trnah-gug	112430313	transfer RNA histidin (anticodon GUG)(trnah-gug)	22	13628541	13628612
trnah-gug	112430314	transfer RNA histidin (anticodon GUG)(trnah-gug)	22	13630213	13630284
trnah-gug	112430315	transfer RNA histidin (anticodon GUG)(trnah-gug)	22	13631828	13631899
trnah-gug	112430316	transfer RNA histidin (anticodon GUG)(trnah-gug)	22	13632761	13632832
trnah-gug	112430317	transfer RNA histidin (anticodon GUG)(trnah-gug)	22	13633888	13633959
trnah-gug	112430318	transfer RNA histidin (anticodon GUG)(trnah-gug)	22	13635204	13635275
trnah-gug	112430319	transfer RNA histidin (anticodon GUG)(trnah-gug)	22	13636346	13636417
trnah-gug	112430320	transfer RNA histidin (anticodon GUG)(trnah-gug)	22	13637252	13637323
trnah-gug	112430322	transfer RNA histidin (anticodon GUG)(trnah-gug)	22	13638775	13638846
trnah-gug	112430323	transfer RNA histidin (anticodon GUG)(trnah-gug)	22	13639678	13639749
trnah-gug	112430324	transfer RNA histidin (anticodon GUG)(trnah-gug)	22	13641194	13641265
trnah-gug	112430325	transfer RNA histidin (anticodon GUG)(trnah-gug)	22	13642339	13642410
trnah-gug	112430326	transfer RNA histidin (anticodon GUG)(trnah-gug)	22	13644196	13644267
trnah-gug	112430327	transfer RNA histidin (anticodon GUG)(trnah-gug)	22	13645932	13646003
trnah-gug	112430328	transfer RNA histidin (anticodon GUG)(trnah-gug)	22	13647159	13647230
trnah-gug	112430329	transfer RNA histidin (anticodon GUG)(trnah-gug)	22	13648915	13648986
trnah-gug	112430330	transfer RNA histidin (anticodon GUG)(trnah-gug)	22	13649811	13649882
trnah-gug	112430331	transfer RNA histidin (anticodon GUG)(trnah-gug)	22	13652091	13652162
trnah-gug	111501635	transfer RNA histidin (anticodon GUG)(trnah-gug)	22	13656080	13656151
trnah-gug	111501627	transfer RNA histidin (anticodon GUG)(trnah-gug)	22	13656469	13656540
LOC101470500	101470500	protein tyrosine kinase 2aa(ptk2aa)	22	13658272	13724787
trnav-cac	111501629	transfer RNA valine (anticodon CAC)(trnav-cac)	22	13725671	13725743
rplp1	101466710	ribosomal protein, large, P1(rplp1)	22	13726824	13728889
clptm1l	101466968	CLPTM1 like(clptm1l)	22	13736909	13745612
trnah-gug	111501630	transfer RNA histidin (anticodon GUG)(trnah-gug)	22	13749329	13749400
trnah-gug	111501631	transfer RNA histidin (anticodon GUG)(trnah-gug)	22	13750230	13750301
trps1	101467466	trichorhinophalangeal syndrome I(trps1)	22	13938494	14057052	4.20339
LOC112430131	112430131	uncharacterized LOC112430131(LOC112430131)	22	14222574	14223743	4.15562
LOC101468178	101468178	CUB and Sushi multiple domains 3b(csmd3b)	22	14239030	14645312	4.10362
LOC112430185	112430185	uncharacterized LOC112430185(LOC112430185)	22	14472309	14496249	4.00014
LOC101468472	101468472	teashirt homolog 1(LOC101468472)	22	14685167	14826458	3.69393
LOC106676716	106676716	general transcription factor II-I repeat domain-containing protein 2-like(LOC106676716)	22	14862562	14864494
LOC101470801	101470801	zinc finger protein 516(LOC101470801)	22	14888124	14910028
LOC101468962	101468962	relaxin-3 receptor 1-like(LOC101468962)	22	14919257	14921256
LOC101469271	101469271	ras/Rap GTPase-activating protein SynGAP(LOC101469271)	22	14927619	14985240
vps72	101469727	vacuolar protein sorting 72 homolog a(vps72a)	22	14992073	14999783
LOC111501616	111501616	uncharacterized LOC111501616(LOC111501616)	22	14999834	15005869
LOC101470009	101470009	leucine-rich repeat and immunoglobulin-like domain-containing nogo receptor-interacting protein 1(LOC101470009)	22	15000217	15006235
LOC101471071	101471071	uncharacterized LOC101471071(LOC101471071)	22	15010529	15019145
LOC101470299	101470299	synaptic vesicle glycoprotein 2A(LOC101470299)	22	15020388	15044201
sf3b4	101470799	splicing factor 3b, subunit 4(sf3b4)	22	15053046	15057325
lix1l	101471070	limb and CNS expressed 1 like(lix1l)	22	15058352	15070303
LOC101471358	101471358	type-4 ice-structuring protein(LOC101471358)	22	15076648	15079002
LOC101471655	101471655	polyadenylate-binding protein 1(LOC101471655)	22	15079390	15085926
LOC111501619	111501619	small nucleolar RNA SNORA5(LOC111501619)	22	15081711	15081847
LOC101471951	101471951	14-3-3 protein beta/alpha-A(LOC101471951)	22	15087709	15096525
LOC101472631	101472631	zinc finger protein 706(znf706)	22	15101092	15103733
LOC101473111	101473111	grainyhead-like transcription factor 2b(grhl2b)	22	15111896	15131817
LOC101473406	101473406	neurocalcin-delta B(LOC101473406)	22	15134122	15154666
LOC101474287	101474287	uncharacterized LOC101474287(zgc:136493)	22	15162712	15172460
psmg2	101474953	proteasome (prosome, macropain) assembly chaperone 2(psmg2)	22	15175857	15178730
LOC101475243	101475243	protein tyrosine phosphatase non-receptor type 2b(ptpn2b)	22	15180709	15198524
LOC101475930	101475930	E3 ubiquitin-protein ligase RNF19A(LOC101475930)	22	15201564	15229514
LOC101476222	101476222	sperm associated antigen 1a(spag1a)	22	15229579	15241229
polr2k	101476521	RNA polymerase II, I and III subunit K(polr2k)	22	15243874	15251956
LOC101476981	101476981	serine/threonine kinase 3 (STE20 homolog, yeast)(stk3)	22	15252172	15260224
LOC101477264	101477264	reactive intermediate imine deaminase A homolog(rida)	22	15260782	15265391
LOC101477548	101477548	uncharacterized LOC101477548(si:dkey-284p5.3)	22	15276236	15283681
rpl30	101478019	ribosomal protein L30(rpl30)	22	15284890	15287888
LOC101478297	101478297	lysosomal protein transmembrane 4 beta(laptm4b)	22	15292330	15308658
LOC101478575	101478575	metadherin a(mtdha)	22	15312642	15321272
LOC111501538	111501538	U6 spliceosomal RNA(LOC111501538)	22	15320570	15320669
rrm2b	101479048	ribonucleotide reductase M2 b(rrm2b)	22	15322350	15328128
LOC101479319	101479319	nuclear transport factor 2(LOC101479319)	22	15328339	15331407
LOC101479602	101479602	biogenesis of lysosomal organelles complex-1, subunit 4, cappuccino(bloc1s4)	22	15331516	15337458		x
LOC112430262	112430262	uncharacterized LOC112430262(LOC112430262)	22	15342488	15344506
LOC101479882	101479882	par-6 family cell polarity regulator gamma b(pard6gb)	22	15345752	15380442	2.83607

## Sheet: lightest intensity LG4
NC_036783.1:5876159-7497218
NCBI Gene symbol	NCBI Gene ID	DAVID Gene Name	LG	START	STOP	LOD score	GSEA candidate
LOC101473641	101473641	WIZ zinc finger b(wizb)	4	5918301	5951504
LOC101474518	101474518	N-acetylmuramoyl-L-alanine amidase(LOC101474518)	4	5955247	5960463
LOC101475004	101475004	trafficking protein particle complex subunit 5(LOC101475004)	4	5961437	5964118
LOC101475291	101475291	mucolipin TRP cation channel 1b(mcoln1b)	4	5966471	5977969
LOC101487972	101487972	proline rich 36b(wu:fb95e10)	4	5985049	6024175
LOC101475594	101475594	protein kinase N1b(pkn1b)	4	6027275	6069781
LOC101476919	101476919	endoglin, like(engl)	4	6072440	6108872
LOC101476653	101476653	zinc finger protein Gfi-1b(LOC101476653)	4	6094561	6099409
LOC101477211	101477211	volume-regulated anion channel subunit LRRC8D(si:ch211-106h11.1)	4	6114224	6119073
LOC101477680	101477680	DEAD (Asp-Glu-Ala-Asp) box polypeptide 39Ab(ddx39ab)	4	6119679	6125486
LOC101477981	101477981	protein CYR61(si:ch211-106h11.3)	4	6126053	6134791
txn2	101478257	thioredoxin 2(txn2)	4	6143309	6149602
myh9	101478531	myosin heavy chain 9(myh9)	4	6157753	6187993
LOC101479176	101479176	mitochondrial glycine transporter A(LOC101479176)	4	6188736	6194106
LOC101479652	101479652	ribosomal protein SA(rpsa)	4	6196816	6199564
LOC111500789	111500789	small nucleolar RNA SNORA62/SNORA6 family(LOC111500789)	4	6198064	6198202
LOC101481096	101481096	uncharacterized LOC101481096(LOC101481096)	4	6201658	6204375
LOC101480426	101480426	ubinuclein 2b(ubn2b)	4	6204430	6218069
trir	101479933	telomerase RNA component interacting RNase(trir)	4	6217761	6220688
hook2	101481298	hook microtubule tethering protein 2(hook2)	4	6222973	6239115
LOC101482945	101482945	JunB proto-oncogene, AP-1 transcription factor subunit b(junbb)	4	6303564	6305406
LOC101463674	101463674	retbindin(rtbdn)	4	6320108	6332610
LOC101483229	101483229	uncharacterized LOC101483229(LOC101483229)	4	6336142	6338626
LOC101483414	101483414	microtubule-associated serine/threonine-protein kinase 1(LOC101483414)	4	6348514	6408441
LOC101483721	101483721	cysteine protease ATG4D(LOC101483721)	4	6411163	6420107
smarca4	101484169	SWI/SNF related, matrix associated, actin dependent regulator of chromatin, subfamily a, member 4a(smarca4a)	4	6420951	6436400
ldlr	101484625	low density lipoprotein receptor a(ldlra)	4	6443487	6451997
kri1	101485109	KRI1 homolog(kri1)	4	6458395	6465326
LOC111500790	111500790	Z30 small nucleolar RNA(LOC111500790)	4	6464163	6464261
spc24	101485577	SPC24 component of NDC80 kinetochore complex(spc24)	4	6465947	6469859
LOC101486059	101486059	sphingosine-1-phosphate receptor 5a(s1pr5a)	4	6471327	6474840
LOC101486921	101486921	uncharacterized LOC101486921(LOC101486921)	4	6501611	6546604
LOC101486354	101486354	forkhead box D7(foxd7)	4	6526807	6528274	6.60492
LOC101486643	101486643	uncharacterized LOC101486643(si:dkeyp-69e1.8)	4	6547861	6554230
hmgxb4	101487404	HMG box domain containing 4a(hmgxb4a)	4	6554986	6561898
ankrd54	101487111	ankyrin repeat domain 54(ankrd54)	4	6562567	6566915
foxred2	101488054	FAD-dependent oxidoreductase domain containing 2(foxred2)	4	6567148	6572965
LOC101463768	101463768	piggyBac transposable element-derived protein 4(LOC101463768)	4	6574005	6576787
LOC101464072	101464072	heme oxygenase 1a(hmox1a)	4	6578184	6580333
mcm5	101464355	minichromosome maintenance complex component 5(mcm5)	4	6580343	6585196
gcat	101464638	glycine C-acetyltransferase(gcat)	4	6588820	6593100
LOC101464925	101464925	target of myb1 membrane trafficking protein(tom1)	4	6594024	6604612
LOC101465794	101465794	uncharacterized LOC101465794(zgc:171844)	4	6613083	6624181
mfsd6l	101466661	major facilitator superfamily domain containing 6-like(mfsd6l)	4	6625632	6629067
LOC101463967	101463967	phosphoinositide-3-kinase, regulatory subunit 6b(pik3r6b)	4	6629813	6635527
LOC101466926	101466926	phosphoinositide 3-kinase regulatory subunit 5(LOC101466926)	4	6638183	6648590
LOC101467223	101467223	netrin 1b(ntn1b)	4	6651539	6701808
LOC101464258	101464258	ubiquitin specific peptidase 43b(usp43b)	4	6736107	6824816
LOC101467517	101467517	melanin-concentrating hormone receptor 1b(mchr1b)	4	6838459	6840820
grb2	101467818	growth factor receptor-bound protein 2b(grb2b)	4	6843504	6867401
trnas-aga	111500791	transfer RNA serine (anticodon AGA)(trnas-aga)	4	6880810	6880891
LOC101468431	101468431	nucleosome-remodeling factor subunit BPTF(LOC101468431)	4	6881592	6908559
LOC101468128	101468128	karyopherin alpha 2 (RAG cohort 1, importin alpha 1)(kpna2)	4	6910393	6913826
LOC112434769	112434769	pleckstrin homology domain-containing family F member 2-like(LOC112434769)	4	6929586	6931044
LOC101469682	101469682	E3 ubiquitin-protein ligase SMURF2(LOC101469682)	4	6935313	6988827
LOC101470166	101470166	probable ATP-dependent RNA helicase DDX5(LOC101470166)	4	6990607	6995996
LOC101470648	101470648	envoplakin b(evplb)	4	7004772	7018075
LOC101470946	101470946	serotonin N-acetyltransferase(LOC101470946)	4	7021672	7023932
LOC101471213	101471213	myosin-10(LOC101471213)	4	7026378	7092586
LOC112429966	112429966	probable ATP-dependent RNA helicase DDX47(LOC112429966)	4	7092937	7121541
LOC106675260	106675260	DEAD (Asp-Glu-Ala-Asp) box polypeptide 47(ddx47)	4	7093148	7098379
wbp11	101464043	WW domain binding protein 11(wbp11)	4	7098505	7103547
LOC112434726	112434726	WW domain-binding protein 11-like(LOC112434726)	4	7121709	7125960
LOC112434725	112434725	pleckstrin homology domain-containing family F member 2-like(LOC112434725)	4	7132866	7134331
LOC101471904	101471904	RNA binding protein fox-1 homolog 2(LOC101471904)	4	7147250	7202782	6.44188
LOC101472374	101472374	retinoic acid-induced protein 3(LOC101472374)	4	7205301	7209932
LOC101472679	101472679	retinal cone rhodopsin-sensitive cGMP 3',5'-cyclic phosphodiesterase subunit gamma(LOC101472679)	4	7214041	7216251
mgp	101473157	matrix Gla protein(mgp)	4	7249395	7252085
bglap	101473454	bone gamma-carboxyglutamate (gla) protein(bglap)	4	7254726	7258822
LOC112429971	112429971	pleckstrin homology domain-containing family F member 2-like(LOC112429971)	4	7268766	7270229
LOC101473741	101473741	uncharacterized LOC101473741(zgc:65811)	4	7283241	7290543
LOC101474050	101474050	uncharacterized LOC101474050(LOC101474050)	4	7291297	7302064
emp1	101474520	epithelial membrane protein 1(emp1)	4	7312158	7316773
gsg1	101474791	germ cell associated 1(gsg1)	4	7317308	7323149
tcf20	101475085	transcription factor 20(tcf20)	4	7326502	7341619
grin2b	101475595	glutamate ionotropic receptor NMDA type subunit 2B(grin2b)	4	7357427	7502230	6.03734

## Sheet: lightest intensity LG8
NC_036787.1:11168780-17819658
NCBI Gene symbol	NCBI Gene ID	DAVID Gene Name	LG	START	STOP	LOD score	GSEA candidate
LOC101463649	101463649	alpha-tectorin(LOC101463649)	8	11167889	11190690	2.77295
LOC101481556	101481556	alpha-tectorin(LOC101481556)	8	11198858	11329305
LOC112435235	112435235	neurexophilin-1-like(LOC112435235)	8	11233575	11235064
LOC112430019	112430019	speckle-type POZ protein-like(LOC112430019)	8	11237539	11248115
LOC101484983	101484983	claspin(LOC101484983)	8	11261233	11267649
LOC101485277	101485277	cytochrome c oxidase subunit NDUFA4(LOC101485277)	8	11268917	11272187
LOC101487557	101487557	nerve growth factor receptor b(ngfrb)	8	11351980	11389365
LOC101487268	101487268	solute carrier family 4 member 1b (Diego blood group)(slc4a1b)	8	11424463	11436403
LOC101463832	101463832	nucleolar transcription factor 1(LOC101463832)	8	11436969	11445147
LOC101486017	101486017	ataxin 7 like 3b(atxn7l3b)	8	11446639	11453035
LOC101485544	101485544	SWI/SNF related, matrix associated, actin dependent regulator of chromatin, subfamily d, member 2(smarcd2)	8	11455200	11465853
psmc5	101484332	proteasome 26S subunit, ATPase 5(psmc5)	8	11466954	11471518
LOC101484050	101484050	MAGUK p55 subfamily member 3(LOC101484050)	8	11471517	11498072
LOC101488116	101488116	low density lipoprotein receptor-related protein 2b(lrp2b)	8	11500535	11543699
LOC101487845	101487845	protein HEG homolog 1(LOC101487845)	8	11555567	11559400
LOC101478085	101478085	uncharacterized LOC101478085(LOC101478085)	8	11708904	11809834
cep55	101478363	centrosomal protein 55 like(cep55l)	8	11862424	11871579
rbp4	101478635	retinol binding protein 4, plasma(rbp4)	8	11873303	11875854
pde6c	101478917	phosphodiesterase 6C, cGMP-specific, cone, alpha prime(pde6c)	8	11882018	11893253
LOC101479202	101479202	FRA10A associated CGG repeat 1(fra10ac1)	8	11894260	11914724
LOC101479496	101479496	leucine-rich, glioma inactivated 1b(lgi1b)	8	11915975	11934349
slc35g1	101479773	solute carrier family 35 member G1(slc35g1)	8	11935093	11943497
plce1	101480055	phospholipase C, epsilon 1(plce1)	8	11949902	12028333
LOC101480347	101480347	protocadherin-15(LOC101480347)	8	12031696	12268709
LOC112435264	112435264	uncharacterized LOC112435264(LOC112435264)	8	12252209	12254327
LOC106675612	106675612	uncharacterized LOC106675612(LOC106675612)	8	12254495	12257163
LOC101481216	101481216	leucine-rich repeat-containing protein 51-like(LOC101481216)	8	12279614	12281839
LOC106675961	106675961	uncharacterized LOC106675961(LOC106675961)	8	12298803	12299712
LOC106675614	106675614	uncharacterized LOC106675614(LOC106675614)	8	12302816	12303670
LOC106675613	106675613	uncharacterized LOC106675613(LOC106675613)	8	12461572	12465422
LOC101481506	101481506	glycylpeptide N-tetradecanoyltransferase 2-like(LOC101481506)	8	12501910	12507685
LOC101481800	101481800	supervillin d(svild)	8	12510182	12564757
LOC101482489	101482489	G protein-activated inward rectifier potassium channel 1(LOC101482489)	8	12630652	12652760
LOC101482771	101482771	zinc finger protein 281b(znf281b)	8	12664719	12672508
trnal-cag	111500956	transfer RNA leucine (anticodon CAG)(trnal-cag)	8	12751659	12751741
trnal-cag	111500955	transfer RNA leucine (anticodon CAG)(trnal-cag)	8	12751995	12752077
trnaq-uug	111500957	transfer RNA glutamine (anticodon UUG)(trnaq-uug)	8	12752283	12752354
LOC101480810	101480810	FERM domain-containing protein 6(LOC101480810)	8	12754164	12758887
gpam	101480029	glycerol-3-phosphate acyltransferase, mitochondrial(gpam)	8	12759629	12776687
LOC101480515	101480515	60S ribosomal protein L19(LOC101480515)	8	12776804	12779545
LOC101479561	101479561	SH3 and cysteine-rich domain-containing protein 2(LOC101479561)	8	12793767	12828339
med1	101479269	mediator complex subunit 1(med1)	8	12843983	12855491
LOC101478993	101478993	neurogenic differentiation factor 2(LOC101478993)	8	12878998	12882729
LOC101482548	101482548	protein phosphatase 1 regulatory subunit 1B(LOC101482548)	8	12885533	12897687
trnal-aag	111500954	transfer RNA leucine (anticodon AAG)(trnal-aag)	8	12895265	12895346
pnmt	101478707	phenylethanolamine N-methyltransferase(pnmt)	8	12900277	12903027
LOC101478244	101478244	aldehyde dehydrogenase 18 family, member A1(aldh18a1)	8	12907700	12918913
LOC101477972	101477972	crystallin, gamma MX(crygmx)	8	12923443	12925609
LOC101477670	101477670	crystallin, gamma MX, like 2(crygmxl2)	8	12926067	12927500
tcf7l2	101473558	transcription factor 7 like 2(tcf7l2)	8	12983625	13071369
vti1a	101471409	vesicle transport through interaction with t-SNAREs 1A(vti1a)	8	13098454	13214175
zdhhc6	101472071	zinc finger DHHC-type palmitoyltransferase 6(zdhhc6)	8	13214191	13221877
coasy	101470739	CoA synthase(coasy)	8	13222971	13232959
LOC101471112	101471112	myosin light chain kinase, smooth muscle(LOC101471112)	8	13233556	13243199
LOC101482254	101482254	CD63 antigen-like(LOC101482254)	8	13247196	13251367	3.29385
pus3	101470046	pseudouridylate synthase 3(pus3)	8	13253843	13257435
dcakd	101469768	dephospho-CoA kinase domain containing(dcakd)	8	13257524	13262112
LOC101469500	101469500	C1q-related factor(LOC101469500)	8	13276610	13281895
LOC101469008	101469008	vinculin(LOC101469008)	8	13289584	13317633
LOC101468113	101468113	adenosine kinase b(adkb)	8	13320136	13448192
LOC101466835	101466835	K(lysine) acetyltransferase 6B(kat6b)	8	13452447	13474417
LOC101466072	101466072	dual specificity phosphatase DUPD1(LOC101466072)	8	13476945	13478181
LOC101465783	101465783	dual specificity phosphatase DUPD1(LOC101465783)	8	13480201	13483886
LOC111500331	111500331	dual specificity protein phosphatase 13(LOC111500331)	8	13484507	13488762
LOC101465490	101465490	dual specificity protein phosphatase 13(LOC101465490)	8	13491570	13493450
dusp13	101481966	dual specificity phosphatase 13(dusp13)	8	13496527	13497649
samd8	101465208	sterile alpha motif domain containing 8(samd8)	8	13498267	13503067
LOC101464912	101464912	voltage-dependent anion-selective channel protein 2(LOC101464912)	8	13518304	13524528
LOC101464253	101464253	catechol O-methyltransferase domain-containing protein 1(LOC101464253)	8	13525872	13533544
LOC101463964	101463964	zinc finger protein 503(LOC101463964)	8	13562259	13565003
LOC101488046	101488046	calcium-activated potassium channel subunit alpha-1(LOC101488046)	8	13706333	13809910
LOC101487778	101487778	disks large homolog 5(LOC101487778)	8	13810610	13840905
LOC101487488	101487488	annexin A11b(anxa11b)	8	13845004	13852055
LOC101487194	101487194	zinc finger CCHC domain-containing protein 24(LOC101487194)	8	13852968	13865667
LOC101486912	101486912	peptidyl-prolyl cis-trans isomerase A(LOC101486912)	8	13865848	13869496
LOC101486638	101486638	peptidyl-prolyl cis-trans isomerase A(LOC101486638)	8	13869828	13872756
LOC101485569	101485569	zinc finger MIZ domain-containing protein 1(LOC101485569)	8	13881642	13989589
polr3a	101485101	polymerase (RNA) III (DNA directed) polypeptide A(polr3a)	8	14037714	14062314
qrfpr	101484815	pyroglutamylated RFamide peptide receptor(qrfpr)	8	14068891	14075395
tbata	101484537	thymus, brain and testes associated(tbata)	8	14089319	14096220
LOC101484273	101484273	steroidogenic acute regulatory protein 2(star2)	8	14106249	14109555
adamts14	101483594	ADAM metallopeptidase with thrombospondin type 1 motif 14(adamts14)	8	14109752	14168155
pald1	101482547	phosphatase domain containing paladin 1a(pald1a)	8	14176103	14235085
nodal	101482253	nodal-related 2(ndr2)	8	14236105	14240361
lrrc20	101481387	leucine rich repeat containing 20(lrrc20)	8	14240985	14244826
LOC101481087	101481087	inorganic pyrophosphatase 1a(ppa1a)	8	14246664	14250211
sar1a	101480809	secretion associated, Ras related GTPase 1Aa(sar1aa)	8	14251000	14256647
spock2	101480514	SPARC (osteonectin), cwcv and kazal like domains proteoglycan 2(LOC101480514)	8	14260377	14308309	3.69305
ascc1	101479922	activating signal cointegrator 1 complex subunit 1(ascc1)	8	14311427	14326359
anapc16	101480224	anaphase promoting complex subunit 16(anapc16)	8	14326454	14329249
ddit4	101479643	DNA-damage-inducible transcript 4(ddit4)	8	14330636	14332462
dnajb12	101479359	DnaJ heat shock protein family (Hsp40) member B12b(dnajb12b)	8	14333028	14340761
LOC101478888	101478888	stearoyl-CoA desaturase (delta-9-desaturase)(scd)	8	14341583	14349687
LOC101478610	101478610	SEC31 homolog B, COPII coat complex component(sec31b)	8	14355593	14367996
ndufb8	101478331	NADH:ubiquinone oxidoreductase subunit B8(ndufb8)	8	14368231	14374403
LOC101478057	101478057	glutathione peroxidase 9(gpx9)	8	14375029	14376688
fbxl15	101477773	F-box and leucine-rich repeat protein 15(fbxl15)	8	14377889	14380447
pax2	101476557	paired box 2b(pax2b)	8	14423269	14452926
chst3	101476267	carbohydrate sulfotransferase 3(chst3)	8	14554546	14561119
ghitm	101475974	growth hormone inducible transmembrane protein(ghitm)	8	14562666	14568133
LOC101475681	101475681	cadherin-related family member 1(LOC101475681)	8	14571637	14586387
LOC101475376	101475376	leucine-rich repeat, immunoglobulin-like domain and transmembrane domain-containing protein 2(LOC101475376)	8	14593309	14596116
lrit1	101475076	leucine-rich repeat, immunoglobulin-like and transmembrane domains 1b(lrit1b)	8	14596856	14600998
LOC101474781	101474781	retinal G protein coupled receptor b(rgrb)	8	14604543	14610788
LOC101474510	101474510	solute carrier family 18 member 3b(slc18a3b)	8	14615706	14618702
LOC101474042	101474042	choline O-acetyltransferase(LOC101474042)	8	14619171	14629402
LOC101473737	101473737	poly(ADP-ribose) glycohydrolase(LOC101473737)	8	14623525	14671948
LOC101481682	101481682	disintegrin and metalloproteinase domain-containing protein 9-like(LOC101481682)	8	14673108	14677164
LOC101473447	101473447	uncharacterized LOC101473447(zgc:174164)	8	14684800	14694113
pstk	101472959	phosphoseryl-tRNA kinase(pstk)	8	14695658	14698738
ikzf5	101472473	IKAROS family zinc finger 5(LOC101472473)	8	14700188	14702953
acadsb	101471898	acyl-CoA dehydrogenase short/branched chain(acadsb)	8	14703000	14707619
LOC101472171	101472171	homeobox protein HMX3-B(LOC101472171)	8	14709751	14711223
bub3	101471408	BUB3 mitotic checkpoint protein(bub3)	8	14712953	14718424
LOC101470938	101470938	uncharacterized LOC101470938(si:zfos-911d5.4)	8	14734863	14752900
LOC101470639	101470639	G-protein coupled receptor 26-like(LOC101470639)	8	14770629	14777482
cpxm2	101470157	carboxypeptidase X (M14 family), member 2(cpxm2)	8	14787290	14816007
LOC101469675	101469675	carbohydrate sulfotransferase 15(LOC101469675)	8	14829403	14868888
LOC112430020	112430020	carbohydrate sulfotransferase 15-like(LOC112430020)	8	14875502	14902571
oat	101468904	ornithine aminotransferase(oat)	8	14966330	14979040
lhpp	101469409	phospholysine phosphohistidine inorganic pyrophosphate phosphatase(lhpp)	8	14979064	15003157
fam53b	101468229	family with sequence similarity 53 member B(fam53b)	8	15008579	15025976
hpdl	101467925	4-hydroxyphenylpyruvate dioxygenase-like(hpdl)	8	15028865	15032034
zranb1	101467619	zinc finger, RAN-binding domain containing 1a(zranb1a)	8	15032145	15049738
LOC101467118	101467118	C-terminal-binding protein 2(LOC101467118)	8	15049834	15144204
mmp21	101466834	matrix metallopeptidase 21(mmp21)	8	15177951	15181446
uros	101466365	uroporphyrinogen III synthase(uros)	8	15181824	15185087		x
bccip	101465782	BRCA2 and CDKN1A interacting protein(bccip)	8	15185184	15188703
dhx32	101466071	DEAH (Asp-Glu-Ala-His) box polypeptide 32a(dhx32a)	8	15188901	15196728
LOC101465489	101465489	disintegrin and metalloproteinase domain-containing protein 12(LOC101465489)	8	15197862	15277583
LOC101465009	101465009	linkage group 8 C10orf90 homolog(lg8h10orf90)	8	15280039	15296115
dock1	101464532	dedicator of cytokinesis 1(dock1)	8	15298374	15504574
fam196a	101464252	inhibitory synaptic factor 2A(insyn2a)	8	15392571	15428707
foxi2	101463963	forkhead box i1(foxi1)	8	15518463	15520295
clrn3	101463667	clarin 3(clrn3)	8	15538416	15540332
ptpre	101487397	protein tyrosine phosphatase receptor type Ea(ptprea)	8	15541587	15599913
entpd1	101487105	ectonucleoside triphosphate diphosphohydrolase 1(entpd1)	8	15625406	15647196
LOC101486817	101486817	potassium channel subfamily K member 1(LOC101486817)	8	15647909	15653793
LOC101486147	101486147	thrombospondin-2(LOC101486147)	8	15654371	15668904
LOC101485841	101485841	proteasome activator complex subunit 4B(LOC101485841)	8	15670391	15718852
chac2	101485568	ChaC, cation transport regulator homolog 2 (E. coli)(chac2)	8	15721379	15728253
LOC101485300	101485300	neurexin 1a(nrxn1a)	8	15759839	15826348
LOC101485007	101485007	follicle stimulating hormone receptor(fshr)	8	15834614	15856306
LOC101484348	101484348	F-box protein 11b(fbxo11b)	8	15861886	15877779
msh2	101484075	mutS homolog 2 (E. coli)(msh2)	8	15881038	15889710
LOC101483804	101483804	GTP cyclohydrolase 2(gch2)	8	15892033	15894632
cript	101483310	cysteine-rich PDZ-binding protein(cript)	8	15900523	15911367
pigf	101483032	phosphatidylinositol glycan anchor biosynthesis, class F(pigf)	8	15912949	15916830
LOC101482742	101482742	cytochrome c oxidase subunit 7A-related protein, mitochondrial(LOC101482742)	8	15926105	15944397
LOC101482462	101482462	potassium voltage-gated channel, subfamily G, member 3(kcng3)	8	15948331	15954281
mta3	101481965	metastasis associated 1 family, member 3(mta3)	8	15955674	15987269
LOC105941152	105941152	NAD(P)H dehydrogenase [quinone] 1-like(LOC105941152)	8	15988088	15989473
trnai-uau	111500953	transfer RNA isoleucine (anticodon UAU)(trnai-uau)	8	15990854	15990947
LOC101481088	101481088	ribosyldihydronicotinamide dehydrogenase [quinone](LOC101481088)	8	15993633	15995011
trnai-uau	111500959	transfer RNA isoleucine (anticodon UAU)(trnai-uau)	8	15998109	15998202
LOC106675515	106675515	NAD(P)H dehydrogenase [quinone] 1(LOC106675515)	8	16000313	16016717
trnai-uau	111500635	transfer RNA isoleucine (anticodon UAU)(trnai-uau)	8	16012206	16012299
trnai-uau	111500641	transfer RNA isoleucine (anticodon UAU)(trnai-uau)	8	16014348	16014441
LOC112435244	112435244	NAD(P)H dehydrogenase [quinone] 1-like(LOC112435244)	8	16018402	16019776
trnai-uau	112435273	transfer RNA isoleucine (anticodon UAU)(trnai-uau)	8	16025324	16025417
LOC106675519	106675519	NAD(P)H dehydrogenase [quinone] 1(LOC106675519)	8	16026070	16027422
trnai-uau	111500958	transfer RNA isoleucine (anticodon UAU)(trnai-uau)	8	16031363	16031456
LOC106675514	106675514	NAD(P)H dehydrogenase [quinone] 1(LOC106675514)	8	16036173	16037575
LOC101466909	101466909	ribosyldihydronicotinamide dehydrogenase [quinone]-like(LOC101466909)	8	16040168	16041706
trnai-uau	111500643	transfer RNA isoleucine (anticodon UAU)(trnai-uau)	8	16044005	16044098
LOC101467207	101467207	protein phosphatase, Mg2+/Mn2+ dependent, 1Bb(ppm1bb)	8	16050009	16078176
LOC101467801	101467801	homeobox protein SIX3(LOC101467801)	8	16096373	16098695
LOC101468101	101468101	protein kinase C, epsilon a(prkcea)	8	16102934	16158033
LOC101473138	101473138	endothelial PAS domain-containing protein 1-like(LOC101473138)	8	16158470	16166739
LOC101468590	101468590	glutamate dehydrogenase 1b(glud1b)	8	16177573	16196130
LOC101469102	101469102	uncharacterized LOC101469102(LOC101469102)	8	16213951	16215132
LOC101469304	101469304	synuclein, gamma b (breast cancer-specific protein 1)(sncgb)	8	16216916	16228290
LOC101469576	101469576	LIM domain binding 3b(ldb3b)	8	16231261	16246602
LOC101470827	101470827	melanopsin-A(LOC101470827)	8	16249966	16283665	4.12818
LOC101471098	101471098	ubiquitin specific peptidase 54b(usp54b)	8	16336955	16394185
LOC101471880	101471880	myozenin 1b(myoz1b)	8	16396651	16408371
LOC101472153	101472153	synaptopodin 2-like protein(LOC101472153)	8	16411425	16424441
sec24c	101473043	SEC24 homolog C, COPII coat complex component(sec24c)	8	16426614	16447761
LOC101473719	101473719	NLR family CARD domain-containing protein 3(LOC101473719)	8	16448553	16454881
LOC101473434	101473434	zinc-binding protein A33(LOC101473434)	8	16476348	16479342
LOC101474026	101474026	calcium/calmodulin-dependent protein kinase type II subunit gamma(LOC101474026)	8	16516082	16557270
LOC101476544	101476544	neurotrypsin(LOC101476544)	8	16563015	16601003
LOC101476253	101476253	E3 ubiquitin-protein ligase TRIM21(LOC101476253)	8	16585696	16593953
LOC101476825	101476825	cerebellar degeneration-related protein 2(LOC101476825)	8	16610857	16617855
polr3e	101477294	polymerase (RNA) III (DNA directed) polypeptide E(polr3e)	8	16623264	16635551
trnal-aag	111500639	transfer RNA leucine (anticodon AAG)(trnal-aag)	8	16635711	16635792
eef2k	101477580	eukaryotic elongation factor 2 kinase(eef2k)	8	16636729	16650435
trnal-uag	111500644	transfer RNA leucine (anticodon UAG)(trnal-uag)	8	16651206	16651287
LOC101478784	101478784	threonine aldolase 1(tha1)	8	16651644	16656176
LOC101479458	101479458	suppressor of cytokine signaling 3b(socs3b)	8	16679407	16687944
pgs1	101479074	phosphatidylglycerophosphate synthase 1(pgs1)	8	16685659	16731437
LOC101480312	101480312	cytohesin 1b(cyth1b)	8	16732546	16754259
timp2	101480790	TIMP metallopeptidase inhibitor 2a(timp2a)	8	16764552	16783076
sfxn2	101481069	sideroflexin 2(sfxn2)	8	16785919	16799053
LOC101474027	101474027	ADP ribosylation factor like GTPase 3b(arl3b)	8	16799130	16802827
trim8	101481371	tripartite motif containing 8b(trim8b)	8	16818865	16833039
LOC111500633	111500633	U5 spliceosomal RNA(LOC111500633)	8	16837383	16837497
LOC101474318	101474318	alpha-N-acetylgalactosaminide alpha-2,6-sialyltransferase 1(LOC101474318)	8	16840146	16849948
LOC112435250	112435250	uncharacterized LOC112435250(LOC112435250)	8	16862758	16864752
LOC101481664	101481664	alpha-N-acetylgalactosaminide alpha-2,6-sialyltransferase 1(LOC101481664)	8	16865276	16873717
LOC101466343	101466343	alpha-2,8-sialyltransferase 8F(LOC101466343)	8	16877779	16894774
LOC112430022	112430022	alpha-N-acetylgalactosaminide alpha-2,6-sialyltransferase 1-like(LOC112430022)	8	16901089	16913069
LOC111500587	111500587	uncharacterized LOC111500587(LOC111500587)	8	16926007	16926257
LOC101474872	101474872	alpha-N-acetylgalactosaminide alpha-2,6-sialyltransferase 1-like(LOC101474872)	8	16930127	16942845
LOC101475163	101475163	alpha-N-acetylgalactosaminide alpha-2,6-sialyltransferase 1-like(LOC101475163)	8	16947550	16983327
LOC101482152	101482152	uncharacterized LOC101482152(LOC101482152)	8	16983529	16991538
LOC101484067	101484067	serine and arginine rich splicing factor 2a(srsf2a)	8	16993691	16996872
rnf157	101483028	ring finger protein 157(rnf157)	8	16997023	17023905
LOC101475456	101475456	5-hydroxytryptamine receptor 3C-like(LOC101475456)	8	17026373	17032136
LOC101475759	101475759	5-hydroxytryptamine receptor 3A(LOC101475759)	8	17043803	17059154	4.21168
LOC101476051	101476051	5-hydroxytryptamine receptor 3E(LOC101476051)	8	17075346	17078485
LOC101484887	101484887	5-hydroxytryptamine receptor 3A(LOC101484887)	8	17092718	17109121
LOC101476339	101476339	5-hydroxytryptamine receptor 3A-like(LOC101476339)	8	17121402	17129253
LOC101476638	101476638	5-hydroxytryptamine receptor 3A(LOC101476638)	8	17139472	17147454
LOC101485371	101485371	5-hydroxytryptamine receptor 3A(LOC101485371)	8	17147530	17161139
LOC101476909	101476909	5-hydroxytryptamine receptor 3A-like(LOC101476909)	8	17165187	17171433
lrrc59	101486228	leucine rich repeat containing 59(lrrc59)	8	17172962	17176966
nat9	101486523	N-acetyltransferase 9 (GCN5-related, putative)(nat9)	8	17177065	17184029
LOC101486999	101486999	synaptotagmin XV(syt15)	8	17185796	17190813
LOC101487284	101487284	flocculation protein FLO11(LOC101487284)	8	17192929	17197061
LOC101487569	101487569	uncharacterized LOC101487569(zgc:112285)	8	17198803	17202414
timm23	101487855	translocase of inner mitochondrial membrane 23 homolog a (yeast)(timm23a)	8	17202430	17206597
LOC101488128	101488128	QKI, KH domain containing, RNA binding 2(qki2)	8	17211588	17228950
prph2	101465196	peripherin 2a (retinal degeneration, slow)(prph2a)	8	17233926	17240937
tbcc	101465477	tubulin folding cofactor C(tbcc)	8	17243236	17244499
bicral	101465765	BICRA like chromatin remodeling complex associated protein(bicral)	8	17245303	17255222
LOC101466462	101466462	uncharacterized LOC101466462(si:dkey-21c1.4)	8	17255373	17262011
LOC101466738	101466738	guanine nucleotide-binding protein subunit alpha-13(LOC101466738)	8	17262616	17273920
LOC101467004	101467004	regulator of G-protein signaling 9(LOC101467004)	8	17274773	17286548
LOC105941036	105941036	regulator of G-protein signaling 9-like(LOC105941036)	8	17287080	17289371
LOC106674878	106674878	uncharacterized LOC106674878(LOC106674878)	8	17300495	17301431
LOC101467299	101467299	glutamate receptor ionotropic, NMDA 2C(LOC101467299)	8	17313496	17375823
LOC101467604	101467604	uncharacterized LOC101467604(si:dkey-21e13.3)	8	17431188	17436022
LOC101468102	101468102	uncharacterized LOC101468102(si:ch73-127m5.2)	8	17436927	17444538
kif19	101468591	kinesin family member 19(kif19)	8	17458181	17493673
ttyh2	101469305	tweety family member 2(ttyh2)	8	17497248	17569675
rpl38	101469753	ribosomal protein L38(rpl38)	8	17570497	17573678
LOC101469948	101469948	uncharacterized LOC101469948(LOC101469948)	8	17689198	17691422
sdk2	101470143	sidekick cell adhesion molecule 2b(sdk2b)	8	17818875	18098444	2.94576

## Sheet: lightest intensity LG9
NC_036788.1:4467812-20957214
NCBI Gene symbol	NCBI Gene ID	DAVID Gene Name	LG	START	STOP	LOD score	GSEA candidate
fzd8	101473776	frizzled class receptor 8a(fzd8a)	9	4534053	4536822
gjd4	101478559	gap junction protein delta 4(gjd4)	9	4546251	4547662
ccny	101474085	cyclin Y(ccny)	9	4553153	4598004
LOC101474920	101474920	cAMP-responsive element modulator(LOC101474920)	9	4599967	4608260
cul2	101475619	cullin 2(cul2)	9	4608375	4622977
trnaw-cca	111501037	transfer RNA tryptophan (anticodon CCA)(trnaw-cca)	9	4625676	4625747
LOC101476097	101476097	partitioning defective 3 homolog(LOC101476097)	9	4631474	5002475
trnaw-cca	111501035	transfer RNA tryptophan (anticodon CCA)(trnaw-cca)	9	4640380	4640451
LOC112435280	112435280	uncharacterized LOC112435280(LOC112435280)	9	4929452	4930562
nrp1	101476583	neuropilin 1a(nrp1a)	9	5169999	5233811
LOC101477057	101477057	integrin, beta 1a(itgb1a)	9	5239053	5264086		x
LOC101477525	101477525	ras-related protein Rab-18(LOC101477525)	9	5266580	5278122
mkx	101477811	mohawk homeobox a(mkxa)	9	5296288	5324098
LOC112435339	112435339	armadillo repeat-containing protein 4-like(LOC112435339)	9	5358156	5384884
LOC112435326	112435326	zinc finger BED domain-containing protein 1-like(LOC112435326)	9	5553577	5555723
LOC112429806	112429806	MAGUK p55 subfamily member 7-like(LOC112429806)	9	5555978	5597409
LOC101486482	101486482	uncharacterized LOC101486482(LOC101486482)	9	5639733	5640438
ipo4	101474462	importin 4(ipo4)	9	5642676	5653910
rec8	106676811	REC8 meiotic recombination protein b(rec8b)	9	5656623	5671087
pdcd6	101475317	programmed cell death 6(pdcd6)	9	5672361	5690144	3.85887
LOC101475816	101475816	uncharacterized LOC101475816(zgc:101569)	9	5690225	5711304
bmp6	101476405	bone morphogenetic protein 6(bmp6)	9	5715356	5762919
txndc5	101476109	thioredoxin domain containing 5(txndc5)	9	5762727	5772756
bloc1s5	101476696	biogenesis of lysosomal organelles complex-1, subunit 5, muted(bloc1s5)	9	5787211	5792165		x
eef1e1	101477342	eukaryotic translation elongation factor 1 epsilon 1(eef1e1)	9	5809030	5816455
slc35b3	101477624	solute carrier family 35 member B3(slc35b3)	9	5872619	5880824
ofcc1	101477917	orofacial cleft 1 candidate 1(ofcc1)	9	6039385	6117317
tfap2a	101478177	transcription factor AP-2 alpha(tfap2a)	9	6221642	6235686
LOC101479031	101479031	transmembrane protein 14Ca(tmem14ca)	9	6238647	6241164		x
mak	101479690	male germ cell-associated kinase(mak)	9	6241231	6253741
LOC101480937	101480937	phosphatidylinositol-specific phospholipase C, X domain containing 2(plcxd2)	9	6253887	6263662
LOC101481236	101481236	pleckstrin homology-like domain, family B, member 2b(phldb2b)	9	6265947	6303688
LOC101482100	101482100	uncharacterized LOC101482100(LOC101482100)	9	6311451	6311849
tmem56	101482296	TLC domain containing 4(tlcd4)	9	6327248	6343818
LOC101482784	101482784	beta-carotene oxygenase 1(bco1)	9	6347929	6354236
LOC112435359	112435359	U6 spliceosomal RNA(LOC112435359)	9	6349005	6349110
LOC101483925	101483925	cAMP-dependent protein kinase inhibitor alpha(pkia)	9	6356490	6362393
zc2hc1a	101483450	zinc finger, C2HC-type containing 1A(zc2hc1a)	9	6360472	6372774
LOC105940828	105940828	uncharacterized LOC105940828(LOC105940828)	9	6373203	6382914
LOC101483274	101483274	uncharacterized LOC101483274(LOC101483274)	9	6380888	6384858
LOC101484208	101484208	catenin delta-2(LOC101484208)	9	6390191	6638574
LOC101482880	101482880	procollagen-lysine, 2-oxoglutarate 5-dioxygenase 2(plod2)	9	6652083	6687913
LOC112435307	112435307	uncharacterized LOC112435307(LOC112435307)	9	6687852	6703001
LOC101482207	101482207	phospholipid scramblase 1(si:ch73-206p6.1)	9	6698176	6705179
LOC101481722	101481722	zic family member 4(zic4)	9	6794784	6798727
zic1	101481426	zic family member 1 (odd-paired homolog, Drosophila)(zic1)	9	6802430	6805843
agtr1	101480357	angiotensin II receptor, type 1b(agtr1b)	9	6910552	6917393
cpb1	101480644	carboxypeptidase B1 (tissue)(cpb1)	9	6917681	6922058
LOC101480939	101480939	glycogenin-1(LOC101480939)	9	6923791	6937185
LOC101480072	101480072	3-hydroxybutyrate dehydrogenase, type 1(bdh1)	9	6938207	6941738
nck1	101479403	NCK adaptor protein 1b(nck1b)	9	6942655	6968679
LOC101479119	101479119	solute carrier family 35 member G2b(slc35g2b)	9	6970789	6973803
LOC101478464	101478464	Golgi reassembly-stacking protein 1(LOC101478464)	9	7005005	7011299
LOC101478012	101478012	elastase-1(LOC101478012)	9	7012685	7014375
LOC101477719	101477719	cysteine-serine-rich nuclear protein 1b(csrnp1b)	9	7016217	7028953
LOC101477440	101477440	xin actin-binding repeat-containing protein 1(LOC101477440)	9	7100475	7112218
LOC101465625	101465625	solute carrier family 22 member 13-like(LOC101465625)	9	7112322	7121611
LOC101476968	101476968	solute carrier family 22 member 13b(slc22a13b)	9	7125369	7128977
LOC101476111	101476111	oxidative stress responsive kinase 1b(oxsr1b)	9	7131755	7175573
myd88	101476408	MYD88 innate immune signal transduction adaptor(myd88)	9	7176097	7179591
LOC101476697	101476697	cryptochrome DASH(cry-dash)	9	7179747	7185219
LOC101475626	101475626	mitogen-activated protein kinase kinase kinase 22(map3k22)	9	7186953	7233616
dlec1	101475319	DLEC1 cilia and flagella associated protein(dlec1)	9	7236920	7248031
plcd1	101473979	phospholipase C, delta 1a(plcd1a)	9	7252295	7266311
vill	101474465	villin-like(vill)	9	7266317	7278521
ctdspl	101473496	CTD (carboxy-terminal domain, RNA polymerase II, polypeptide A) small phosphatase-like a(ctdspla)	9	7279827	7315568
LOC101473206	101473206	glycine--tRNA ligase(LOC101473206)	9	7323508	7330837
LOC111501682	111501682	small nucleolar RNA SNORA84(LOC111501682)	9	7325563	7325699
LOC101472906	101472906	glycine--tRNA ligase(LOC101472906)	9	7332607	7339994
hhatl	101472622	hedgehog acyltransferase like, b(hhatlb)	9	7340558	7348039
klhl40	101472315	kelch-like family member 40b(klhl40b)	9	7349482	7352520
zbtb47	101472025	zinc finger and BTB domain containing 47b(zbtb47b)	9	7352775	7386541
nktr	101470689	natural killer cell triggering receptor(nktr)	9	7389251	7406453
sec22c	101471342	SEC22 homolog C, vesicle trafficking protein(sec22c)	9	7405443	7412393
vipr1	101470382	vasoactive intestinal peptide receptor 1b(vipr1b)	9	7434610	7486723
LOC112430025	112430025	uncharacterized LOC112430025(LOC112430025)	9	7539393	7544637
LOC112435340	112435340	uncharacterized LOC112435340(LOC112435340)	9	7552692	7554806
LOC112435341	112435341	uncharacterized LOC112435341(LOC112435341)	9	7556638	7558369
LOC106676810	106676810	nanos homolog 2-like(LOC106676810)	9	7561918	7562417
LOC112435342	112435342	procollagen-lysine,2-oxoglutarate 5-dioxygenase 2-like(LOC112435342)	9	7563742	7583722
LOC101483855	101483855	uncharacterized LOC101483855(LOC101483855)	9	7648132	7660982
LOC112435343	112435343	uncharacterized LOC112435343(LOC112435343)	9	7692651	7699960
lg9h3orf58	101484313	divergent protein kinase domain 2Ab(dipk2ab)	9	7813752	7839301
LOC101484026	101484026	sodium/hydrogen exchanger 9(LOC101484026)	9	7840408	7902285
chst2	101484572	carbohydrate sulfotransferase 2(chst2)	9	7903718	7906536
trpc1	101484852	transient receptor potential cation channel, subfamily C, member 1(trpc1)	9	7909085	7923297		x
pcolce2	101485147	procollagen C-endopeptidase enhancer 2b(pcolce2b)	9	7923305	7933614
u2surp	101485418	U2 snRNP-associated SURP domain containing(u2surp)	9	7934709	7945768
acad11	105940827	acyl-CoA dehydrogenase family, member 11(acad11)	9	7945804	7967845
ackr4	101486955	atypical chemokine receptor 4b(ackr4b)	9	7950633	7954567
uba5	101486286	ubiquitin-like modifier activating enzyme 5(uba5)	9	7967737	7972041
nphp3	101465934	nephronophthisis 3(nphp3)	9	7972146	7982747
LOC101487239	101487239	uracil nucleotide/cysteinyl leukotriene receptor(LOC101487239)	9	7984138	7986308
kiaa1217	101487530	KIAA1217 ortholog(si:ch211-285f17.1)	9	7986423	8088889
otud1	101465154	OTU deubiquitinase 1(otud1)	9	8118111	8120082
LOC101465438	101465438	TGFB-induced factor homeobox 1(tgif1)	9	8123014	8127919
dlgap1	101465724	discs, large (Drosophila) homolog-associated protein 1b(dlgap1b)	9	8129074	8226928
htr5a	101466418	5-hydroxytryptamine (serotonin) receptor 5A, genome duplicate b(htr5ab)	9	8260965	8268085
insig1	101466699	insulin induced gene 1(insig1)	9	8312322	8319435
en2	101466956	engrailed homeobox 2a(en2a)	9	8331847	8336868
LOC101467259	101467259	uncharacterized LOC101467259(LOC101467259)	9	8337694	8356840
rbm33	101467671	RNA binding motif protein 33a(rbm33a)	9	8363167	8393891
shh	101468555	sonic hedgehog signaling molecule a(shha)	9	8399242	8407781
rnf32	101468861	ring finger protein 32(rnf32)	9	8464563	8471739
lmbr1	101469623	limb development membrane protein 1(lmbr1)	9	8475400	8515152
nom1	101469351	nucleolar protein with MIF4G domain 1(nom1)	9	8515235	8525740
mnx1	101469909	motor neuron and pancreas homeobox 1(mnx1)	9	8527512	8530218
ube3c	101470198	ubiquitin protein ligase E3C(ube3c)	9	8536054	8566038
dnajb6	101470487	DnaJ heat shock protein family (Hsp40) member B6b(dnajb6b)	9	8573475	8601234
ptprn2	101470978	protein tyrosine phosphatase receptor type N2(ptprn2)	9	8623948	8779432
ncapg2	101471254	non-SMC condensin II complex, subunit G2(ncapg2)	9	8780334	8792104
esyt2	101471540	extended synaptotagmin-like protein 2b(esyt2b)	9	8792366	8836660
wdr60	101472408	dynein 2 intermediate chain 1(dync2i1)	9	8837138	8848822
LOC101473789	101473789	uncharacterized LOC101473789(LOC101473789)	9	8850490	8855999
LOC101473980	101473980	leucine-rich repeat-containing protein 14(si:ch73-174h16.4)	9	8856330	8858809
malrd1	101466513	MAM and LDL receptor class A domain containing 1(malrd1)	9	8877802	8945372
plxdc2	101474653	plexin domain containing 2b(plxdc2b)	9	8957965	9077804
LOC101474938	101474938	GTPase IMAP family member 4(gimap4)	9	9084269	9089211
LOC101475424	101475424	charged multivesicular body protein 4C(chmp4c)	9	9089747	9092643
zfand1	101475725	zinc finger, AN1-type domain 1(zfand1)	9	9092966	9096491
trnar-ccg	111501687	transfer RNA arginine (anticodon CCG)(trnar-ccg)	9	9096599	9096671
maf1	101476593	MAF1 homolog, negative regulator of RNA polymerase III b(maf1b)	9	9103974	9111235
arl5b	101476307	ADP-ribosylation factor-like 8(arl8)	9	9111294	9118562
nsun6	101476017	NOP2/Sun RNA methyltransferase 6(nsun6)	9	9119185	9127296
cacnb2	101477065	calcium channel, voltage-dependent, beta 2a(cacnb2a)	9	9130112	9200106
slc39a12	101478290	solute carrier family 39 member 12(slc39a12)	9	9205653	9217161
LOC101478935	101478935	mannose receptor, C type 1a(mrc1a)	9	9217623	9236505
LOC112435305	112435305	macrophage mannose receptor 1-like(LOC112435305)	9	9249516	9253034
LOC112435344	112435344	macrophage mannose receptor 1-like(LOC112435344)	9	9253402	9257038
tmem236	101479589	transmembrane protein 236(tmem236)	9	9271867	9274789
hacd1	101479872	3-hydroxyacyl-CoA dehydratase 1(hacd1)	9	9277076	9291381
colec12	101480172	collectin subfamily member 12(LOC101480172)	9	9291442	9334986
LOC112435302	112435302	uncharacterized LOC112435302(LOC112435302)	9	9338371	9338836
clul1	101480467	clusterin like 1(LOC101480467)	9	9339762	9343908
tyms	101480940	thymidylate synthetase(tyms)	9	9344000	9346848
enosf1	101481521	enolase superfamily member 1(enosf1)	9	9347144	9352128
yes1	101481238	YES proto-oncogene 1, Src family tyrosine kinase(LOC101481238)	9	9352178	9376387
adcyap1	101482001	adenylate cyclase activating polypeptide 1a(adcyap1a)	9	9384584	9390262
mettl4	101467065	methyltransferase 4, N6-adenosine(mettl4)	9	9476901	9494280
smchd1	101482681	structural maintenance of chromosomes flexible hinge domain containing 1(smchd1)	9	9494389	9533507
emilin2	101483642	elastin microfibril interfacer 2b(emilin2b)	9	9533809	9546395
lpin2	101483340	lipin 2(LOC101483340)	9	9546365	9564836
myom1	101483927	myomesin 1b(myom1b)	9	9571187	9605425
trnar-ccg	111501691	transfer RNA arginine (anticodon CCG)(trnar-ccg)	9	9603416	9603488
LOC101484951	101484951	myosin, light chain 12, genome duplicate 1(myl12.1)	9	9609830	9613317
LOC101485697	101485697	FAST kinase domains 3(fastkd3)	9	9614512	9618187
LOC101485255	101485255	charged multivesicular body protein 5b(chmp5b)	9	9618227	9621649
oprk1	101485978	opioid receptor kappa 1(LOC101485978)	9	9623772	9630875
LOC101478679	101478679	regulator of G protein signaling 20(LOC101478679)	9	9731295	9741037
lypla1	101478396	lysophospholipase 1(lypla1)	9	9741971	9746115
mrpl15	101478119	mitochondrial ribosomal protein L15(mrpl15)	9	9747267	9750082
LOC101477843	101477843	SRY-box transcription factor 32(sox32)	9	9755930	9757347
sox17	101477559	SRY-box transcription factor 17(sox17)	9	9783117	9785200
LOC101477276	101477276	oxygen-regulated protein 1(LOC101477276)	9	9801919	9812801
LOC101476997	101476997	uncharacterized LOC101476997(LOC101476997)	9	9814391	9830808
vps41	101476720	VPS41 subunit of HOPS complex(vps41)	9	9831926	9853887
pou6f2	101475653	POU class 6 homeobox 2(pou6f2)	9	9858480	9932075
yae1d1	101475346	OTU deubiquitinase with linear linkage specificity a(otulina)	9	9945348	9947852
LOC101474680	101474680	uncharacterized LOC101474680(LOC101474680)	9	9948806	9971936
ankh	101474405	ANKH inorganic pyrophosphate transport regulator a(ankha)	9	9973921	9987471
myc	101474120	MYC proto-oncogene, bHLH transcription factor a(myca)	9	10001627	10004526
LOC105940918	105940918	uncharacterized LOC105940918(LOC105940918)	9	10005329	10042739
LOC101473615	101473615	family with sequence similarity 49 member Bb(fam49bb)	9	10181911	10222941
LOC101472733	101472733	eukaryotic translation elongation factor 1 alpha 1, like 3(si:dkey-37o8.1)	9	10225653	10227847
asap1	101472436	ArfGAP with SH3 domain, ankyrin repeat and PH domain 1b(asap1b)	9	10228681	10314438
nfx1	101472131	nuclear transcription factor, X-box binding 1(nfx1)	9	10316279	10333490
smarcd3	101471082	SWI/SNF related, matrix associated, actin dependent regulator of chromatin, subfamily d, member 3b(smarcd3b)	9	10334820	10395917
chpf2	101470813	chondroitin polymerizing factor 2(chpf2)	9	10398040	10405197
abcf2	101470313	ATP-binding cassette, sub-family F (GCN20), member 2b(abcf2b)	9	10405286	10411401
LOC101470020	101470020	uncharacterized LOC101470020(si:ch73-173p19.1)	9	10411411	10426811
LOC101468195	101468195	solute carrier family 4 member 2b(slc4a2b)	9	10432535	10487741
LOC101483009	101483009	cyclin-dependent kinase 1-like(LOC101483009)	9	10488535	10488981
LOC105940916	105940916	uncharacterized LOC105940916(LOC105940916)	9	10510314	10511617
nrbp2	101465750	nuclear receptor binding protein 2b(nrbp2b)	9	10532849	10582494
puf60	101464699	poly(U) binding splicing factor 60(puf60)	9	10589362	10599675
scrib	101487839	scribble planar cell polarity protein(scrib)	9	10604565	10684097
LOC112435282	112435282	uncharacterized LOC112435282(LOC112435282)	9	10688329	10689525
LOC112435310	112435310	uncharacterized LOC112435310(LOC112435310)	9	10696347	10698282
LOC106676785	106676785	uncharacterized LOC106676785(LOC106676785)	9	10699953	10703400
cdv3	101486605	carnitine deficiency-associated gene expressed in ventricle 3(cdv3)	9	10703597	10710358
tmem108	101486119	transmembrane protein 108(tmem108)	9	10715845	10773381
topbp1	101485819	DNA topoisomerase II binding protein 1(topbp1)	9	10774616	10788556
dnajc13	101484785	DnaJ heat shock protein family (Hsp40) member C13(dnajc13)	9	10789173	10822033
lztfl1	101484132	leucine zipper transcription factor-like 1(lztfl1)	9	10824392	10831977
LOC101483872	101483872	chemokine (C-C motif) receptor 9b(ccr9b)	9	10839034	10841498
gli3	101483563	GLI family zinc finger 3(gli3)	9	10854574	10952663		x
prpf4b	101483085	pre-mRNA processing factor 4Bb(prpf4bb)	9	10953758	10962970
LOC101482913	101482913	uncharacterized LOC101482913(LOC101482913)	9	10967490	10968704
pxdc1	101482605	PX domain containing 1b(pxdc1b)	9	10972424	10984679
tmx3	101482317	thioredoxin related transmembrane protein 3b(tmx3b)	9	10985742	11019014
LOC106676781	106676781	uncharacterized LOC106676781(LOC106676781)	9	11080034	11080649
LOC106674659	106674659	uncharacterized LOC106674659(LOC106674659)	9	11112266	11116599
dsel	101482031	dermatan sulfate epimerase like(dsel)	9	11180335	11186947
LOC101481048	101481048	cadherin 19, type 2(cdh19)	9	11290136	11317996
LOC112435345	112435345	uncharacterized LOC112435345(LOC112435345)	9	11325499	11329780
LOC101480878	101480878	uncharacterized LOC101480878(LOC101480878)	9	11340394	11341110
cdh7	101480580	cadherin 7(cdh7)	9	11356265	11476293
LOC112435357	112435357	uncharacterized LOC112435357(LOC112435357)	9	11384589	11387105
LOC101480097	101480097	inositol monophosphatase 1(LOC101480097)	9	11543435	11549240
LOC101479609	101479609	inositol monophosphatase 2(impa2)	9	11556994	11566800
LOC101479335	101479335	ADP-ribosyl cyclase/cyclic ADP-ribose hydrolase 1(LOC101479335)	9	11571338	11578052
LOC101479062	101479062	ADP-ribosyl cyclase/cyclic ADP-ribose hydrolase 1(LOC101479062)	9	11584627	11591246
LOC101478770	101478770	ADP-ribosyl cyclase/cyclic ADP-ribose hydrolase 1(LOC101478770)	9	11593889	11599537
LOC101482713	101482713	ADP-ribosyl cyclase/cyclic ADP-ribose hydrolase 1-like(LOC101482713)	9	11605233	11610154
LOC101482430	101482430	TNFAIP3-interacting protein 1(LOC101482430)	9	11619501	11623385
fbxl7	101478492	F-box and leucine rich repeat protein 7(fbxl7)	9	11626958	11653705
LOC101477176	101477176	uncharacterized LOC101477176(zgc:111976)	9	11654248	11661610
LOC101477841	101477841	v-ral simian leukemia viral oncogene homolog Aa (ras related)(ralaa)	9	11661349	11668088
cdk13	101476893	cyclin-dependent kinase 13(cdk13)	9	11669315	11677756
ralyl	101475847	RALY RNA binding protein like(ralyl)	9	11920303	12041524
lg9h8orf59	101475254	ribosomal biogenesis factor(rbis)	9	12087231	12090290
LOC101475553	101475553	carbonic anhydrase 1(LOC101475553)	9	12091829	12098806
LOC101474963	101474963	retinol dehydrogenase 12, like(rdh12l)	9	12143594	12154875
LOC112435287	112435287	phthiocerol synthesis polyketide synthase type I PpsD-like(LOC112435287)	9	12167534	12181153
LOC106676776	106676776	retinol dehydrogenase 12-like(LOC106676776)	9	12195939	12219676
LOC112435277	112435277	G2/M phase-specific E3 ubiquitin-protein ligase-like(LOC112435277)	9	12210843	12215323
LOC106676777	106676777	phthiocerol synthesis polyketide synthase type I PpsD-like(LOC106676777)	9	12219618	12248160
LOC101481829	101481829	polyketide synthase 1(pks1)	9	12249984	12257718
LOC101474488	101474488	YME1-like 1a(yme1l1a)	9	12258570	12268499
mastl	101474211	microtubule associated serine/threonine kinase-like(mastl)	9	12268671	12274977
acbd5	101473705	acyl-CoA binding domain containing 5a(acbd5a)	9	12275519	12298308
abi1	101472048	abl-interactor 1a(abi1a)	9	12300183	12351087
pdss1	101471563	prenyl (decaprenyl) diphosphate synthase, subunit 1(pdss1)	9	12351134	12357078
LOC101481550	101481550	UPF0061 protein PFLU_0444(LOC101481550)	9	12356909	12363686
apbb1ip	101471276	amyloid beta (A4) precursor protein-binding, family B, member 1 interacting protein(apbb1ip)	9	12363921	12389833
LOC101470812	101470812	NELL (neural EGFL like) family member 3(nell3)	9	12393213	12399842
gad2	101470511	glutamate decarboxylase 2(gad2)	9	12415041	12434843
myo3a	101469281	myosin IIIA(myo3a)	9	12436057	12505626
LOC101468576	101468576	coiled-coil domain-containing protein 106(LOC101468576)	9	12520564	12531736
LOC101468299	101468299	annexin A13(anxa13)	9	12533530	12543210
gpr158	101467583	G protein-coupled receptor 158a(gpr158a)	9	12575276	12663715
ptchd3	101467288	patched domain containing 3(ptchd3)	9	12669574	12676612
thnsl1	101466988	threonine synthase like 1(thnsl1)	9	12683825	12687903
enkur	101466723	enkurin, TRPC channel interacting protein(enkur)	9	12688346	12691256
LOC101466441	101466441	phosphoribosyl transferase domain containing 1a(prtfdc1a)	9	12693218	12706549
arhgap21	101465177	Rho GTPase activating protein 21(arhgap21)	9	12713099	12814102
LOC101464698	101464698	apolipoprotein D(LOC101464698)	9	12816322	12822199
LOC101464222	101464222	apolipoprotein D(LOC101464222)	9	12833530	12840687	3.8751
LOC106676778	106676778	apolipoprotein D(LOC106676778)	9	12850784	12859342
LOC101463925	101463925	apolipoprotein D(LOC101463925)	9	12859899	12863465					NC_036788.1_4467812			0.298387
otos	101463636	otospiralin(otos)	9	12866103	12869144					c9.loc30_5072370			2.77359
cops9	101487935	COP9 signalosome subunit 9(cops9)	9	12869507	12876800					NC_036788.1_5676929			3.85887
LOC101487464	101487464	actinodin1(and1)	9	12879527	12887219					NC_036788.1_12847728			3.8751
LOC101487167	101487167	teleost multiple tissue opsin b(tmtopsb)	9	12920595	12980800					c9.loc45_16464637			4.0269
LOC112435285	112435285	uncharacterized LOC112435285(LOC112435285)	9	12933885	12938015					NC_036788.1_20081546			3.90704
LOC101486880	101486880	tyrosine kinase, non-receptor, 2a(tnk2a)	9	13019432	13045450					NC_036788.1_20929376			3.25165
LOC101486604	101486604	transferrin receptor 1b(tfr1b)	9	13045909	13057863					NC_036788.1_20957214			3.68638
sh3kbp1	101486118	SH3-domain kinase binding protein 1(sh3kbp1)	9	13065140	13111146
map3k15	101484784	mitogen-activated protein kinase kinase kinase 15(map3k15)	9	13113813	13142860
LOC101484506	101484506	chemokine (C-C motif) ligand 20b(ccl20b)	9	13164066	13165820
LOC101481267	101481267	toll-like receptor 13(LOC101481267)	9	13165896	13189669
cnksr2	101484241	connector enhancer of kinase suppressor of Ras 2a(cnksr2a)	9	13194578	13281560
klhl34	101483961	kelch like family member 34(klhl34)	9	13288092	13293099
smpx	101483476	small muscle protein X-linked(smpx)	9	13295472	13311695
mbtps2	101483191	membrane-bound transcription factor peptidase, site 2(mbtps2)	9	13315135	13343695
phex	101482711	phosphate regulating endopeptidase homolog, X-linked(phex)	9	13351037	13373395
ptchd1	101482030	patched domain containing 1(ptchd1)	9	13383545	13402884
adgrg2	101481746	adhesion G protein-coupled receptor G2(adgrg2)	9	13436194	13440342
LOC101477368	101477368	cadherin-12(LOC101477368)	9	13819136	13919783
LOC101477094	101477094	cadherin 10, type 2a (T2-cadherin)(cdh10a)	9	14045015	14070139
LOC112435278	112435278	uncharacterized LOC112435278(LOC112435278)	9	14501402	14501805
LOC112435323	112435323	uncharacterized LOC112435323(LOC112435323)	9	14508244	14509191
LOC101476810	101476810	cadherin-10(LOC101476810)	9	14579708	14654710
drosha	101476534	drosha ribonuclease III(drosha)	9	14656618	14797470
LOC112435346	112435346	uncharacterized LOC112435346(LOC112435346)	9	14848399	14849865
LOC106676780	106676780	serine/threonine-protein kinase pim-2-like(LOC106676780)	9	14859988	14865182
LOC101476237	101476237	melanocortin 4 receptor(mc4r)	9	14884813	14887854
LOC112435347	112435347	zinc finger BED domain-containing protein 1-like(LOC112435347)	9	15014235	15016475
cdh20	101475344	cadherin 20(cdh20)	9	15139065	15235132
rnf152	101474857	ring finger protein 152(rnf152)	9	15281120	15338197
LOC101474578	101474578	uncharacterized LOC101474578(LOC101474578)	9	15393826	15398958
LOC101474117	101474117	uncharacterized LOC101474117(LOC101474117)	9	15401654	15404816
kbtbd2	101473816	kelch repeat and BTB (POZ) domain containing 2(kbtbd2)	9	15405607	15417629
avl9	101473521	AVL9 homolog (S. cerevisiase)(avl9)	9	15419778	15445368
lsm5	101472731	LSM5 homolog, U6 small nuclear RNA and mRNA degradation associated(lsm5)	9	15446222	15448420
psme2	101473234	proteasome activator subunit 2(psme2)	9	15448414	15453222
rnf31	101472240	ring finger protein 31(rnf31)	9	15454964	15475961
irf9	101471674	interferon regulatory factor 9(irf9)	9	15478500	15493085
emc9	101471966	ER membrane protein complex subunit 9(emc9)	9	15492511	15495168
LOC101471185	101471185	pollen-specific leucine-rich repeat extensin-like protein 1(LOC101471185)	9	15497796	15502539
LOC101470911	101470911	uncharacterized LOC101470911(LOC101470911)	9	15504649	15505988
LOC101470603	101470603	putative uncharacterized protein DDB_G0294196(LOC101470603)	9	15506822	15508628
LOC101470312	101470312	neutral cholesterol ester hydrolase 1(LOC101470312)	9	15509615	15520783
LOC101470019	101470019	tumor necrosis factor ligand superfamily member 10(LOC101470019)	9	15546959	15561935
LOC101469738	101469738	MSL complex subunit 2b(msl2b)	9	15565904	15573143
LOC112435276	112435276	uncharacterized LOC112435276(LOC112435276)	9	15653007	15657340
LOC101478310	101478310	enhancer of polycomb homolog 1(LOC101478310)	9	15773334	15811816
LOC101480099	101480099	integrin beta-1-like(LOC101480099)	9	15814792	15825434
LOC101479816	101479816	serine/threonine-protein kinase H1-like(LOC101479816)	9	15831074	15842652
LOC112435284	112435284	uncharacterized LOC112435284(LOC112435284)	9	15938322	15939394
LOC101477649	101477649	cadherin-18(LOC101477649)	9	16102386	16199588
LOC112435316	112435316	C-C motif chemokine 3-like(LOC112435316)	9	16266748	16268183
LOC101469555	101469555	uncharacterized LOC101469555(LOC101469555)	9	16270745	16283257
LOC101469080	101469080	vasoactive intestinal polypeptide receptor 2(LOC101469080)	9	16285224	16332418
LOC101471184	101471184	disco-interacting protein 2 homolog C(LOC101471184)	9	16335829	16410717
LOC101467776	101467776	la-related protein 4B(LOC101467776)	9	16411930	16421713
LOC101467476	101467476	gamma-aminobutyric acid receptor subunit rho-3(LOC101467476)	9	16424170	16451498
LOC112435317	112435317	uncharacterized LOC112435317(LOC112435317)	9	16461397	16463699	4.0269
LOC101466245	101466245	V-set domain-containing T-cell activation inhibitor 1(LOC101466245)	9	16527516	16531475
LOC101465749	101465749	V-set domain-containing T-cell activation inhibitor 1(LOC101465749)	9	16535426	16542593
LOC101465549	101465549	uncharacterized LOC101465549(LOC101465549)	9	16551228	16553444
LOC112435318	112435318	uncharacterized LOC112435318(LOC112435318)	9	16561153	16564782
LOC101470018	101470018	CD276 antigen(LOC101470018)	9	16568191	16574466
LOC105940508	105940508	HERV-H LTR-associating protein 2(LOC105940508)	9	16577770	16585453
LOC101464787	101464787	V-set domain-containing T-cell activation inhibitor 1(LOC101464787)	9	16587321	16591324
LOC101464313	101464313	protein NLRC3(LOC101464313)	9	16591718	16619497
LOC101464027	101464027	CD276 antigen(LOC101464027)	9	16614007	16625836
LOC111500426	111500426	U6 spliceosomal RNA(LOC111500426)	9	16714981	16715086
LOC101469745	101469745	E3 ubiquitin-protein ligase TM129 pseudogene(LOC101469745)	9	16789256	16790453
LOC105941412	105941412	NACHT, LRR and PYD domains-containing protein 12(LOC105941412)	9	17016027	17040867
xylb	101482786	xylulokinase homolog (H. influenzae)(xylb)	9	17042085	17054466
LOC101478569	101478569	activin receptor type-2B(LOC101478569)	9	17106104	17133928
LOC101482213	101482213	5'-AMP-activated protein kinase subunit gamma-2(LOC101482213)	9	17151192	17173712
LOC101477921	101477921	apoptosis regulator Bcl-2(LOC101477921)	9	17201604	17208050
LOC101476876	101476876	actin related protein 3B(actr3b)	9	17210137	17223777
LOC101476113	101476113	uncharacterized LOC101476113(LOC101476113)	9	17232808	17246500
xrcc2	101476596	X-ray repair complementing defective repair in Chinese hamster cells 2(xrcc2)	9	17249972	17252385
LOC101481911	101481911	lysine (K)-specific methyltransferase 2Ca(kmt2ca)	9	17252732	17304830
LOC112435311	112435311	NLR family CARD domain-containing protein 3-like(LOC112435311)	9	17304860	17322867
galnt11	101481338	UDP-N-acetyl-alpha-D-galactosamine:polypeptide N-acetylgalactosaminyltransferase 11 (GalNAc-T11)(galnt11)	9	17348180	17358003
chodl	101481034	chondrolectin(chodl)	9	17375344	17380501
LOC101475030	101475030	endothelial zinc finger protein induced by tumor necrosis factor alpha(LOC101475030)	9	17386455	17393747
LOC101480758	101480758	receptor-type tyrosine-protein phosphatase mu(LOC101480758)	9	17402225	17625471
LOC112435313	112435313	NLR family CARD domain-containing protein 3-like(LOC112435313)	9	17650687	17663128
LOC101475819	101475819	ribonuclease inhibitor(LOC101475819)	9	17662956	17688511
LOC101475527	101475527	leucine-rich repeat-containing protein 30(LOC101475527)	9	17706323	17726982
LOC105940442	105940442	NACHT, LRR and PYD domains-containing protein 12(LOC105940442)	9	17737503	17765701
gcm2	101474469	glial cells missing transcription factor 2(gcm2)	9	17814867	17825325
LOC101474742	101474742	synaptonemal complex protein 2-like(sycp2l)	9	17826314	17850603
LOC101474191	101474191	guanine nucleotide-binding protein G(olf) subunit alpha-like(LOC101474191)	9	17853242	17865489
zbtb14	101473679	zinc finger and BTB domain containing 14(zbtb14)	9	17876572	17891519
LOC101470502	101470502	uncharacterized LOC101470502(LOC101470502)	9	17916086	17918305
LOC101470989	101470989	zinc finger protein 726-like(LOC101470989)	9	17936045	17950953
LOC112435279	112435279	zinc finger protein 493-like(LOC112435279)	9	17970982	17983280
LOC101471554	101471554	zinc finger protein 271-like(LOC101471554)	9	17987003	17998694
LOC101472038	101472038	zinc finger protein 708(LOC101472038)	9	18025950	18034555
LOC101472324	101472324	zinc finger protein 91(LOC101472324)	9	18037613	18047997
LOC101480497	101480497	un-named hu7910(unm_hu7910)	9	18050171	18097402
trnai-aau	111501068	transfer RNA isoleucine (anticodon AAU)(trnai-aau)	9	18079295	18079368
LOC101480785	101480785	clavesin-1(LOC101480785)	9	18097735	18113965
riok3	101473112	RIO kinase 3 (yeast)(riok3)	9	18118557	18124241
rmc1	101473408	regulator of MON1-CCZ1(rmc1)	9	18125373	18131622
rreb1	101473690	ras responsive element binding protein 1a(rreb1a)	9	18132778	18187408
f13a1	101474202	coagulation factor XIII A chain(f13a1)	9	18201169	18212245
nrn1	101474478	neuritin 1a(nrn1a)	9	18219596	18231332
fars2	101480186	phenylalanyl-tRNA synthetase 2, mitochondrial(fars2)	9	18272697	18373387
lyrm4	105941477	LYR motif containing 4(lyrm4)	9	18413144	18456649
ppp1r3g	101474752	protein phosphatase 1 regulatory subunit 3G(ppp1r3g)	9	18460421	18461922
LOC101475040	101475040	protein phosphatase 1 regulatory subunit 3G-like(LOC101475040)	9	18464469	18468014
LOC101475245	101475245	cytochrome b5(LOC101475245)	9	18468975	18479464
lg9h18orf63	101475538	linkage group 9 C18orf63 homolog(lg9h18orf63)	9	18479878	18500775
LOC106675907	106675907	uncharacterized LOC106675907(LOC106675907)	9	18506426	18517816
fam69c	101476984	divergent protein kinase domain 1C(dipk1c)	9	18544442	18603274
LOC101478022	101478022	tubulin, beta 6 class V(tubb6)	9	18606482	18612736
hus1	101478483	HUS1 checkpoint clamp component(hus1)	9	18613249	18617211
LOC101478762	101478762	cell death inducing DFFA like effector a(cidea)	9	18623308	18632591
LOC106675719	106675719	uncharacterized LOC106675719(LOC106675719)	9	18655566	18662478
LOC106676164	106676164	uncharacterized LOC106676164(LOC106676164)	9	18697287	18703495
LOC101475657	101475657	ribonuclease inhibitor(LOC101475657)	9	18704606	18717171
LOC101476723	101476723	NACHT, LRR and PYD domains-containing protein 12(LOC101476723)	9	18743184	18776541
LOC112429762	112429762	uncharacterized LOC112429762(LOC112429762)	9	18781027	18790163
LOC101476142	101476142	NACHT, LRR and PYD domains-containing protein 12-like(LOC101476142)	9	18790400	18803783
LOC101477281	101477281	melanoma receptor tyrosine-protein kinase(LOC101477281)	9	18805223	18844345
LOC101477564	101477564	tomoregulin-1(LOC101477564)	9	18856965	18872316
LOC101476434	101476434	caveolae associated protein 4b(cavin4b)	9	18876491	18881840
LOC106675686	106675686	dynein heavy chain 5, axonemal(LOC106675686)	9	18885069	18893860
LOC101477850	101477850	protein NLRC3(LOC101477850)	9	18901479	18934973
LOC101468204	101468204	dynein, axonemal, heavy chain 5 like(dnah5l)	9	18944098	18991957					NC_036788.1_4467812			0.298387
LOC105941410	105941410	dynein heavy chain 5, axonemal(LOC105941410)	9	18991915	19003012					c9.loc30_5072370			2.77359
LOC112435348	112435348	uncharacterized LOC112435348(LOC112435348)	9	19003020	19006154					NC_036788.1_5676929			3.85887
LOC112429809	112429809	protein NLRC3-like(LOC112429809)	9	19008565	19049236					NC_036788.1_12847728			3.8751
LOC112435329	112435329	uncharacterized LOC112435329(LOC112435329)	9	19050823	19052985					c9.loc45_16464637			4.0269
nub1	101483342	negative regulator of ubiquitin-like proteins 1(nub1)	9	19056183	19064053					NC_036788.1_20081546			3.90704
crygn	101480276	crystallin, gamma N2(crygn2)	9	19069619	19072878					NC_036788.1_20929376			3.25165
eci2	101479979	enoyl-CoA delta isomerase 2(eci2)	9	19083238	19097519					NC_036788.1_20957214			3.68638
LOC101479519	101479519	inhibin subunit beta Aa(inhbaa)	9	19130252	19147732
LOC112435349	112435349	succinyl-CoA:glutarate-CoA transferase(sugct)	9	19202383	19290391
LOC112435350	112435350	protein NLRC3-like(LOC112435350)	9	19295862	19296951
LOC101483068	101483068	ribonuclease inhibitor(LOC101483068)	9	19297275	19310406
LOC112435351	112435351	neuritin-like(LOC112435351)	9	19364934	19368020
LOC101464025	101464025	zinc finger protein 595(LOC101464025)	9	19374114	19376927
LOC112435358	112435358	zinc finger protein 271-like(LOC112435358)	9	19392793	19399303
LOC101468871	101468871	gastrula zinc finger protein XlCGF26.1-like(LOC101468871)	9	19405023	19412841
LOC112435286	112435286	zinc finger protein OZF-like(LOC112435286)	9	19405027	19424073
LOC106674769	106674769	oocyte zinc finger protein XlCOF6-like(LOC106674769)	9	19439189	19444373
LOC105941478	105941478	zinc finger protein 665(LOC105941478)	9	19453230	19471093
ssr1	101469943	signal sequence receptor, alpha(ssr1)	9	19473326	19483082
nebl	101487744	nebulette(nebl)	9	19485031	19611373
LOC101487541	101487541	NACHT, LRR and PYD domains-containing protein 1a-like(LOC101487541)	9	19644088	19647404
LOC101486971	101486971	uncharacterized LOC101486971(LOC101486971)	9	19680064	19683639
LOC112435352	112435352	GTPase IMAP family member 7-like(LOC112435352)	9	19703938	19704768
LOC106676126	106676126	GTPase IMAP family member 7-like(LOC106676126)	9	19708637	19709507
LOC101467364	101467364	immune-associated nucleotide-binding protein 9-like(LOC101467364)	9	19710281	19711186
LOC101467075	101467075	GTPase IMAP family member 7-like(LOC101467075)	9	19722854	19723655
LOC101466799	101466799	GTPase IMAP family member 7-like(LOC101466799)	9	19723850	19725749
LOC101486687	101486687	GTPase IMAP family member 8-like(LOC101486687)	9	19731365	19732289
LOC101477568	101477568	GTPase IMAP family member 4-like(LOC101477568)	9	19738408	19740592
LOC101475561	101475561	GTPase IMAP family member 7(LOC101475561)	9	19784683	19790141
LOC101477002	101477002	GTPase IMAP family member 7-like(LOC101477002)	9	19787439	19788310
LOC101476726	101476726	GTPase IMAP family member 7-like(LOC101476726)	9	19792472	19793116
LOC101476436	101476436	GTPase IMAP family member 7-like(LOC101476436)	9	19807150	19807995
LOC101476144	101476144	immune-associated nucleotide-binding protein 9-like(LOC101476144)	9	19808478	19809594
LOC101475852	101475852	GTPase IMAP family member 7-like(LOC101475852)	9	19832728	19833548
LOC112435355	112435355	GTPase IMAP family member 7-like(LOC112435355)	9	19838949	19840334
LOC101466525	101466525	GTPase IMAP family member 7-like(LOC101466525)	9	19842829	19844488
LOC101486396	101486396	GTPase IMAP family member 7-like(LOC101486396)	9	19853111	19854104
LOC101466234	101466234	immune-associated nucleotide-binding protein 9-like(LOC101466234)	9	19854166	19857594
LOC101465949	101465949	GTPase IMAP family member 7-like(LOC101465949)	9	19876069	19877010
LOC101465637	101465637	GTPase IMAP family member 7-like(LOC101465637)	9	19883120	19883763
LOC112435293	112435293	gastrula zinc finger protein XlCGF7.1-like(LOC112435293)	9	19919403	19921835
LOC105940491	105940491	zinc finger protein 660-like(LOC105940491)	9	19932988	19933905
LOC101473130	101473130	uncharacterized LOC101473130(LOC101473130)	9	19952731	19955259
LOC112435294	112435294	gastrula zinc finger protein XlCGF7.1-like(LOC112435294)	9	19955350	19959454
LOC112435291	112435291	oocyte zinc finger protein XlCOF6-like(LOC112435291)	9	19977031	19981970
LOC112435290	112435290	zinc finger protein OZF-like(LOC112435290)	9	20016924	20019778
LOC101488111	101488111	uncharacterized LOC101488111(LOC101488111)	9	20060495	20068866
LOC112435292	112435292	zinc finger protein 91-like(LOC112435292)	9	20070649	20077802
LOC106674491	106674491	gastrula zinc finger protein XlCGF8.2DB(LOC106674491)	9	20082631	20086152	3.90704
LOC106674886	106674886	uncharacterized LOC106674886(LOC106674886)	9	20096051	20097351
LOC101464498	101464498	HERV-H LTR-associating protein 2(LOC101464498)	9	20111184	20118548
LOC106676441	106676441	gastrula zinc finger protein XlCGF8.2DB(LOC106676441)	9	20125539	20144374
chrnd	101474111	cholinergic receptor, nicotinic, delta (muscle)(chrnd)	9	20147749	20157555
cip2a	101473810	cellular inhibitor of PP2A(cip2a)	9	20159541	20178541
LOC101464785	101464785	uncharacterized LOC101464785(si:ch73-264p11.1)	9	20185031	20203000
LOC101465265	101465265	uncharacterized LOC101465265(LOC101465265)	9	20203189	20203919
LOC106676443	106676443	uncharacterized LOC106676443(LOC106676443)	9	20207862	20212739
LOC101473516	101473516	lipase, member Ib(lipib)	9	20207870	20218346
bclaf3	101465649	BCLAF1 and THRAP3 family member 3(zgc:112982)	9	20218435	20231767
LOC101473227	101473227	MAP7 domain containing 2b(map7d2b)	9	20237636	20269877
eif1ax	101466139	eukaryotic translation initiation factor 1A X-linked b(eif1axb)	9	20271127	20277854
LOC101466435	101466435	myoneurin(LOC101466435)	9	20278623	20282102
LOC101472923	101472923	NLR family CARD domain-containing protein 3(LOC101472923)	9	20285565	20296175
rps6ka3	101466718	ribosomal protein S6 kinase, polypeptide 3b(rps6ka3b)	9	20298513	20364362
trnai-uau	111501503	transfer RNA isoleucine (anticodon UAU)(trnai-uau)	9	20355104	20355197
pdha1	101466982	pyruvate dehydrogenase E1 subunit alpha 1(pdha1)	9	20365938	20373214
acot9	101467284	acyl-CoA thioesterase 9, tandem duplicate 1(acot9.1)	9	20373817	20388207
LOC101472334	101472334	diamine acetyltransferase 1(LOC101472334)	9	20390782	20393588
LOC101467887	101467887	apolipoprotein O, b(apoob)	9	20399524	20409695
klhl15	101468572	kelch-like family member 15(klhl15)	9	20410109	20421741
eif2s3	101469468	eukaryotic translation initiation factor 2, subunit 3 gamma(eif2s3)	9	20423347	20430925
LOC101469734	101469734	leucine rich repeat containing 31(lrrc31)	9	20432061	20438443
LOC112435296	112435296	uncharacterized LOC112435296(LOC112435296)	9	20448547	20450320
LOC112435297	112435297	uncharacterized LOC112435297(LOC112435297)	9	20464459	20471046
LOC112435295	112435295	uncharacterized LOC112435295(LOC112435295)	9	20507356	20530855
LOC101477950	101477950	uncharacterized LOC101477950(LOC101477950)	9	20544923	20546179
LOC112435299	112435299	uncharacterized LOC112435299(LOC112435299)	9	20551062	20552701
LOC106674718	106674718	zinc finger protein 226-like(LOC106674718)	9	20554503	20560044
LOC106676438	106676438	zinc finger protein 2 homolog(LOC106676438)	9	20590713	20613137
LOC106676439	106676439	zinc finger protein 708-like(LOC106676439)	9	20613357	20615804
LOC101465960	101465960	zinc finger protein 616(LOC101465960)	9	20629931	20640498
LOC101467375	101467375	sodium channel protein type 4 subunit alpha(LOC101467375)	9	20645299	20909445
LOC101466440	101466440	zinc finger protein 595-like(LOC101466440)	9	20929187	20935155	3.25165
LOC101466888	101466888	zinc finger protein 708(LOC101466888)	9	20941682	20951580
LOC105940523	105940523	zinc finger protein 729-like(LOC105940523)	9	20956311	20959388	3.68638

## Sheet: lightest intensity LG13
NC_036792.1:1685417-9328084
NCBI Gene symbol	NCBI Gene ID	DAVID Gene Name	LG	START	STOP	LOD score	GSEA candidate
col13a1	101470101	collagen, type XIII, alpha 1(col13a1)	13	1643718	1756262	3.42206
calhm3	101473506	calcium homeostasis modulator 3(calhm3)	13	1766369	1771306
acss1	101471566	acyl-CoA synthetase short chain family member 1(acss1)	13	1826484	1846104
LOC101471277	101471277	zinc finger protein 136(LOC101471277)	13	1846235	1850659
vsx1	101470814	visual system homeobox 1 homolog, chx10-like(vsx1)	13	1851935	1855757
entpd6	101470512	ectonucleoside triphosphate diphosphohydrolase 6(entpd6)	13	1887114	1898500
aifm2	101470222	apoptosis inducing factor mitochondria associated 2(aifm2)	13	1900372	1907409
ninl	101474763	ninein-like(ninl)	13	1924558	1952763
gins1	101469084	GINS complex subunit 1 (Psf1 homolog)(gins1)	13	1953741	1969184
LOC101469557	101469557	abhydrolase domain containing 12, lysophospholipase(abhd12)	13	1956274	1966125
LOC101468796	101468796	barrier-to-autointegration factor-like protein(LOC101468796)	13	1970074	1972358
LOC101468487	101468487	ELOVL family member 6, elongation of long chain fatty acids like(elovl6l)	13	1978518	1982332
LOC112435740	112435740	lectin-like(LOC112435740)	13	2010434	2026371
LOC112435720	112435720	mannose-specific lectin-like(LOC112435720)	13	2039387	2040871
LOC112435721	112435721	mannose-specific lectin-like(LOC112435721)	13	2054253	2055487
LOC112435719	112435719	mannose-specific lectin-like(LOC112435719)	13	2069419	2070903
LOC101474123	101474123	PH and SEC7 domain-containing protein 1(LOC101474123)	13	2074394	2122433
nfkb2	101474408	nuclear factor of kappa light polypeptide gene enhancer in B-cells 2 (p49/p100)(nfkb2)	13	2127058	2146979
LOC101475256	101475256	glutamate dehydrogenase, mitochondrial(LOC101475256)	13	2148972	2162133
fam35a	105940574	shieldin complex subunit 2(shld2)	13	2154454	2173206
LOC105940575	105940575	uncharacterized PE-PGRS family protein PE_PGRS35(LOC105940575)	13	2176147	2179274
LOC101475848	101475848	putative glycine-rich cell wall structural protein 1(LOC101475848)	13	2188378	2190521
LOC105940576	105940576	glycine-rich cell wall structural protein 1(LOC105940576)	13	2196873	2198718
LOC101476724	101476724	synuclein, gamma a(sncga)	13	2202204	2208887
mmrn2	101477179	multimerin 2a(mmrn2a)	13	2216184	2245558
LOC112435741	112435741	inactive ubiquitin carboxyl-terminal hydrolase 54-like(LOC112435741)	13	2247343	2249934
LOC101477469	101477469	inactive ubiquitin carboxyl-terminal hydrolase 54(LOC101477469)	13	2249933	2271387
trnat-agu	112435793	transfer RNA threonine (anticodon AGU)(trnat-agu)	13	2292426	2292499
trnai-uau	111501750	transfer RNA isoleucine (anticodon UAU)(trnai-uau)	13	2293573	2293646
clhc1	101467094	clathrin heavy chain linker domain containing 1(clhc1)	13	2329283	2338404
rps27a	101469089	ribosomal protein S27a(rps27a)	13	2338550	2341692
bmpr1a	101467782	bone morphogenetic protein receptor type 1A(bmpr1a)	13	2342831	2382275
LOC101469390	101469390	LIM domain-binding protein 3(LOC101469390)	13	2387020	2426586
trnat-cgu	111501752	transfer RNA threonine (anticodon CGU)(trnat-cgu)	13	2411909	2411982
trnat-agu	111501749	transfer RNA threonine (anticodon AGU)(trnat-agu)	13	2412317	2412390
opn4	101470417	opsin 4a (melanopsin)(opn4a)	13	2431432	2456761
LOC101471088	101471088	prolyl-tRNA synthetase associated domain-containing protein 1(LOC101471088)	13	2463039	2464934
trnat-agu	112435824	transfer RNA threonine (anticodon AGU)(trnat-agu)	13	2465151	2465224
trnat-cgu	112435795	transfer RNA threonine (anticodon CGU)(trnat-cgu)	13	2465590	2465663
trnat-ugu	112435835	transfer RNA threonine (anticodon UGU)(trnat-ugu)	13	2465774	2465847
trnat-agu	112435846	transfer RNA threonine (anticodon AGU)(trnat-agu)	13	2467836	2467909
trnat-agu	112435857	transfer RNA threonine (anticodon AGU)(trnat-agu)	13	2468161	2468234
trnat-cgu	112435796	transfer RNA threonine (anticodon CGU)(trnat-cgu)	13	2468600	2468673
trnat-ugu	112435786	transfer RNA threonine (anticodon UGU)(trnat-ugu)	13	2468784	2468857
trnat-agu	112435794	transfer RNA threonine (anticodon AGU)(trnat-agu)	13	2470740	2470813
trnat-agu	112435804	transfer RNA threonine (anticodon AGU)(trnat-agu)	13	2471065	2471138
trnat-cgu	112435797	transfer RNA threonine (anticodon CGU)(trnat-cgu)	13	2471504	2471577
trnat-ugu	112435815	transfer RNA threonine (anticodon UGU)(trnat-ugu)	13	2471688	2471761
trnat-agu	112435818	transfer RNA threonine (anticodon AGU)(trnat-agu)	13	2473644	2473717
trnat-agu	112435819	transfer RNA threonine (anticodon AGU)(trnat-agu)	13	2473979	2474052
trnat-cgu	112435798	transfer RNA threonine (anticodon CGU)(trnat-cgu)	13	2474418	2474491
trnat-ugu	112435820	transfer RNA threonine (anticodon UGU)(trnat-ugu)	13	2474602	2474675
trnat-agu	112435821	transfer RNA threonine (anticodon AGU)(trnat-agu)	13	2476661	2476734
trnat-agu	112435822	transfer RNA threonine (anticodon AGU)(trnat-agu)	13	2476986	2477059
trnat-cgu	112435799	transfer RNA threonine (anticodon CGU)(trnat-cgu)	13	2477425	2477498
trnat-ugu	112435823	transfer RNA threonine (anticodon UGU)(trnat-ugu)	13	2477609	2477682
trnat-agu	112435825	transfer RNA threonine (anticodon AGU)(trnat-agu)	13	2479565	2479638
trnat-agu	112435826	transfer RNA threonine (anticodon AGU)(trnat-agu)	13	2479890	2479963
trnat-cgu	112435800	transfer RNA threonine (anticodon CGU)(trnat-cgu)	13	2480329	2480402
trnat-ugu	112435827	transfer RNA threonine (anticodon UGU)(trnat-ugu)	13	2480513	2480586
trnat-agu	112435828	transfer RNA threonine (anticodon AGU)(trnat-agu)	13	2482572	2482645
trnat-agu	112435829	transfer RNA threonine (anticodon AGU)(trnat-agu)	13	2482897	2482970
trnat-cgu	112435801	transfer RNA threonine (anticodon CGU)(trnat-cgu)	13	2483336	2483409
trnat-ugu	112435830	transfer RNA threonine (anticodon UGU)(trnat-ugu)	13	2483520	2483593
trnat-agu	112435831	transfer RNA threonine (anticodon AGU)(trnat-agu)	13	2485579	2485652
trnat-cgu	112435802	transfer RNA threonine (anticodon CGU)(trnat-cgu)	13	2486018	2486091
trnat-ugu	112435832	transfer RNA threonine (anticodon UGU)(trnat-ugu)	13	2486202	2486275
trnat-agu	112435833	transfer RNA threonine (anticodon AGU)(trnat-agu)	13	2488158	2488231
trnat-agu	112435834	transfer RNA threonine (anticodon AGU)(trnat-agu)	13	2488483	2488556
trnat-cgu	112435803	transfer RNA threonine (anticodon CGU)(trnat-cgu)	13	2488922	2488995
trnat-ugu	112435836	transfer RNA threonine (anticodon UGU)(trnat-ugu)	13	2489106	2489179
trnat-agu	112435837	transfer RNA threonine (anticodon AGU)(trnat-agu)	13	2491062	2491135
trnat-agu	112435838	transfer RNA threonine (anticodon AGU)(trnat-agu)	13	2491387	2491460
trnat-cgu	112435805	transfer RNA threonine (anticodon CGU)(trnat-cgu)	13	2491826	2491899
trnat-ugu	112435839	transfer RNA threonine (anticodon UGU)(trnat-ugu)	13	2492010	2492083
trnat-agu	112435840	transfer RNA threonine (anticodon AGU)(trnat-agu)	13	2494072	2494145
trnat-agu	112435841	transfer RNA threonine (anticodon AGU)(trnat-agu)	13	2494397	2494470
trnat-cgu	112435806	transfer RNA threonine (anticodon CGU)(trnat-cgu)	13	2494836	2494909
trnat-ugu	112435842	transfer RNA threonine (anticodon UGU)(trnat-ugu)	13	2495020	2495093
trnat-agu	112435843	transfer RNA threonine (anticodon AGU)(trnat-agu)	13	2497079	2497152
trnat-agu	112435844	transfer RNA threonine (anticodon AGU)(trnat-agu)	13	2497407	2497480
trnat-cgu	112435807	transfer RNA threonine (anticodon CGU)(trnat-cgu)	13	2497846	2497919
trnat-ugu	112435845	transfer RNA threonine (anticodon UGU)(trnat-ugu)	13	2498030	2498103
trnat-agu	112435847	transfer RNA threonine (anticodon AGU)(trnat-agu)	13	2500088	2500161
trnat-agu	112435848	transfer RNA threonine (anticodon AGU)(trnat-agu)	13	2500410	2500483
trnat-cgu	112435808	transfer RNA threonine (anticodon CGU)(trnat-cgu)	13	2500848	2500920
trnat-ugu	112435849	transfer RNA threonine (anticodon UGU)(trnat-ugu)	13	2501031	2501104
trnat-cgu	112435809	transfer RNA threonine (anticodon CGU)(trnat-cgu)	13	2503820	2503893
trnat-ugu	112435850	transfer RNA threonine (anticodon UGU)(trnat-ugu)	13	2504001	2504072
trnat-agu	112435851	transfer RNA threonine (anticodon AGU)(trnat-agu)	13	2506030	2506103
trnat-cgu	112435810	transfer RNA threonine (anticodon CGU)(trnat-cgu)	13	2506776	2506849
trnat-ugu	112435852	transfer RNA threonine (anticodon UGU)(trnat-ugu)	13	2506956	2507026
trnat-ugu	112435853	transfer RNA threonine (anticodon UGU)(trnat-ugu)	13	2512422	2512494
trnat-agu	112435854	transfer RNA threonine (anticodon AGU)(trnat-agu)	13	2514334	2514406
trnat-agu	112435855	transfer RNA threonine (anticodon AGU)(trnat-agu)	13	2514657	2514730
trnat-cgu	112435811	transfer RNA threonine (anticodon CGU)(trnat-cgu)	13	2515094	2515167
trnat-ugu	112435856	transfer RNA threonine (anticodon UGU)(trnat-ugu)	13	2515278	2515351
trnat-agu	112435858	transfer RNA threonine (anticodon AGU)(trnat-agu)	13	2517337	2517410
trnat-agu	112435859	transfer RNA threonine (anticodon AGU)(trnat-agu)	13	2517662	2517735
trnat-cgu	112435812	transfer RNA threonine (anticodon CGU)(trnat-cgu)	13	2518101	2518174
trnat-ugu	112435860	transfer RNA threonine (anticodon UGU)(trnat-ugu)	13	2518285	2518358
trnat-agu	112435861	transfer RNA threonine (anticodon AGU)(trnat-agu)	13	2520344	2520417
trnat-agu	112435862	transfer RNA threonine (anticodon AGU)(trnat-agu)	13	2520669	2520742
trnat-cgu	112435813	transfer RNA threonine (anticodon CGU)(trnat-cgu)	13	2521108	2521181
trnat-ugu	112435781	transfer RNA threonine (anticodon UGU)(trnat-ugu)	13	2521292	2521365
trnat-agu	112435782	transfer RNA threonine (anticodon AGU)(trnat-agu)	13	2523351	2523424
trnat-agu	112435783	transfer RNA threonine (anticodon AGU)(trnat-agu)	13	2523676	2523749
trnat-cgu	112435814	transfer RNA threonine (anticodon CGU)(trnat-cgu)	13	2524115	2524188
trnat-ugu	112435784	transfer RNA threonine (anticodon UGU)(trnat-ugu)	13	2524299	2524372
trnat-agu	112435785	transfer RNA threonine (anticodon AGU)(trnat-agu)	13	2526361	2526434
trnat-agu	112435787	transfer RNA threonine (anticodon AGU)(trnat-agu)	13	2526684	2526757
trnat-cgu	112435816	transfer RNA threonine (anticodon CGU)(trnat-cgu)	13	2527123	2527196
trnat-ugu	112435788	transfer RNA threonine (anticodon UGU)(trnat-ugu)	13	2527307	2527380
trnat-agu	112435789	transfer RNA threonine (anticodon AGU)(trnat-agu)	13	2529366	2529439
trnat-agu	112435790	transfer RNA threonine (anticodon AGU)(trnat-agu)	13	2529691	2529764
trnat-cgu	112435817	transfer RNA threonine (anticodon CGU)(trnat-cgu)	13	2530130	2530203
trnat-ugu	112435791	transfer RNA threonine (anticodon UGU)(trnat-ugu)	13	2530314	2530387
trnat-agu	112435792	transfer RNA threonine (anticodon AGU)(trnat-agu)	13	2532373	2532446
LOC112435725	112435725	steroid 17-alpha-hydroxylase/17,20 lyase-like(LOC112435725)	13	2544831	2550340
LOC112435726	112435726	RING finger protein 166-like(LOC112435726)	13	2556962	2567539
LOC112435727	112435727	uncharacterized LOC112435727(LOC112435727)	13	2567305	2568625
LOC101478202	101478202	cytoplasmic tRNA 2-thiolation protein 2(LOC101478202)	13	2569753	2581216
cdk1	101478485	cyclin-dependent kinase 1(cdk1)	13	2586689	2595311
ncapd3	101478764	non-SMC condensin II complex, subunit D3(ncapd3)	13	2597557	2620172
yipf4	101479235	Yip1 domain family, member 4(yipf4)	13	2672957	2681384
exo1	101479533	exonuclease 1(exo1)	13	2681892	2697956
LOC112429726	112429726	neuroblast differentiation-associated protein AHNAK-like(si:ch211-125o16.4)	13	2711821	2722630
LOC112430050	112430050	EDAR-associated death domain(edaradd)	13	2726553	2747842
pdzd8	101481443	PDZ domain containing 8(pdzd8)	13	2750769	2789552
slc18a2	101481739	solute carrier family 18 member 2(slc18a2)	13	2791833	2815562
kcnk18	101474667	potassium channel, subfamily K, member 18(kcnk18)	13	2818657	2840662
LOC112435718	112435718	uncharacterized LOC112435718(LOC112435718)	13	2830566	2831199
vax1	101473217	ventral anterior homeobox 1(vax1)	13	2946083	2952289
LOC101472718	101472718	ATPase, H+ transporting, lysosomal, V1 subunit B, member a(atp6v1ba)	13	2978563	3016231
shtn1	101474393	shootin 1(shtn1)	13	3017571	3055979
eno4	101472421	enolase 4(eno4)	13	3063688	3089034
LOC101471743	101471743	ARFGEF family member 3(arfgef3)	13	3138807	3188224
LOC101472521	101472521	5-hydroxytryptamine receptor 7(LOC101472521)	13	3195392	3203786
LOC101472804	101472804	uncharacterized LOC101472804(LOC101472804)	13	3338754	3339455	3.45723
kif20b	101473008	kinesin family member 20Ba(kif20ba)	13	3360421	3426903
LOC101473678	101473678	uncharacterized LOC101473678(LOC101473678)	13	3439267	3441397
LOC101473983	101473983	uncharacterized LOC101473983(LOC101473983)	13	3522757	3527522
LOC106676087	106676087	uncharacterized LOC106676087(LOC106676087)	13	3532823	3535958
LOC112435742	112435742	echinoderm microtubule-associated protein-like 5(LOC112435742)	13	3598433	3612917
LOC105940948	105940948	centrosomal protein of 170 kDa protein B(LOC105940948)	13	3614130	3618969
LOC101468883	101468883	uncharacterized LOC101468883(LOC101468883)	13	3709191	3711421
LOC101468584	101468584	pyridoxal kinase(LOC101468584)	13	3719734	3744922
LOC101468304	101468304	neurofilament heavy polypeptide(LOC101468304)	13	3745191	3753737
itsn1	101467790	intersectin 1 (SH3 domain protein)(itsn1)	13	3754591	3805126
cryzl1	101466049	crystallin, zeta (quinone reductase)-like 1(cryzl1)	13	3805877	3833504
setd4	101466543	SET domain containing 4(setd4)	13	3812111	3818362
LOC101466994	101466994	carbonyl reductase [NADPH] 1(LOC101466994)	13	3818397	3828124
LOC112435723	112435723	uncharacterized LOC112435723(LOC112435723)	13	3831279	3833221
LOC101467487	101467487	carbonyl reductase [NADPH] 1(LOC101467487)	13	3833356	3840103
cbr1	101465758	carbonyl reductase 1(cbr1)	13	3840603	3843384
LOC101465469	101465469	carbonyl reductase [NADPH] 1-like(LOC101465469)	13	3847109	3850544
LOC101465189	101465189	carbonyl reductase [NADPH] 1(LOC101465189)	13	3852836	3859433
nrg3	101464707	neuregulin 3(nrg3)	13	3947679	4309634	3.49259
LOC101464230	101464230	uncharacterized LOC101464230(LOC101464230)	13	4541086	4542242
LOC101463937	101463937	uncharacterized LOC101463937(si:ch1073-126c3.2)	13	4640154	4644290	3.50665
ccdc172	101463646	coiled-coil domain containing 172(ccdc172)	13	4647049	4669461
gfra1	101487760	gdnf family receptor alpha 1a(gfra1a)	13	4672676	4772217
LOC101487080	101487080	uncharacterized LOC101487080(LOC101487080)	13	4779415	4804568
LOC101487275	101487275	attractin-like 1a(atrnl1a)	13	4786550	5120839	3.52072
LOC101486794	101486794	protein kinase C epsilon type(LOC101486794)	13	5132062	5229568
epas1	101486512	endothelial PAS domain protein 1b(epas1b)	13	5231830	5280102
LOC106674711	106674711	uncharacterized LOC106674711(LOC106674711)	13	5280802	5283443
LOC111500457	111500457	uncharacterized LOC111500457(LOC111500457)	13	5286680	5292216
LOC101485909	101485909	solute carrier family 22 member 7(LOC101485909)	13	5300358	5305639
LOC101485366	101485366	cytochrome c oxidase assembly protein COX20, mitochondrial(LOC101485366)	13	5312316	5315177	3.5557
LOC101485638	101485638	luteinizing hormone subunit beta(lhb)	13	5317992	5320778
LOC112435770	112435770	kelch-like protein 10(LOC112435770)	13	5323333	5329062
plekha3	101484696	pleckstrin homology domain containing, family A (phosphoinositide binding specific) member 3(plekha3)	13	5329439	5347635
LOC101484248	101484248	uncharacterized LOC101484248(LOC101484248)	13	5348173	5350575
ppp1r1c	101483783	protein phosphatase 1 regulatory inhibitor subunit 1C(ppp1r1c)	13	5353679	5369183
nckap1	101482438	NCK-associated protein 1(nckap1)	13	5369677	5407088
LOC101483094	101483094	dual specificity protein phosphatase 19(LOC101483094)	13	5405957	5425600
LOC105940951	105940951	uncharacterized LOC105940951(LOC105940951)	13	5428131	5478046
LOC101471480	101471480	uncharacterized LOC101471480(LOC101471480)	13	5441530	5531905
zc3h15	101481939	zinc finger CCCH-type containing 15(zc3h15)	13	5644473	5652018	3.59123
rbm45	101481456	RNA binding motif protein 45(rbm45)	13	5652610	5658981
LOC101481166	101481166	cytochrome c(LOC101481166)	13	5662372	5666635
LOC101480884	101480884	gap junction alpha-5 protein(LOC101480884)	13	5695135	5705469
LOC101480586	101480586	follistatin-related protein 1-like(LOC101480586)	13	5711337	5717022
LOC101479820	101479820	runt-related transcription factor 3-like(LOC101479820)	13	5717210	5721711
supt3h	101480108	SPT3 homolog, SAGA and STAGA complex component(supt3h)	13	5719669	5731629
cdc5l	101487762	CDC5 cell division cycle 5-like (S. pombe)(cdc5l)	13	5731631	5740741
LOC106674706	106674706	uncharacterized LOC106674706(LOC106674706)	13	5745069	5746238
LOC101479545	101479545	cell division cycle 5-like protein(LOC101479545)	13	5746718	5747540
LOC106674712	106674712	cell division cycle 5-like protein(LOC106674712)	13	5749352	5752204
LOC101479249	101479249	N-ethylmaleimide-sensitive factor attachment protein, beta a(napba)	13	5754426	5767125
LOC101478971	101478971	1-phosphatidylinositol 4,5-bisphosphate phosphodiesterase beta-1(LOC101478971)	13	5769498	5807160
crls1	101478688	cardiolipin synthase 1(crls1)	13	5819667	5825382
mcm8	101478405	minichromosome maintenance 8 homologous recombination repair factor(mcm8)	13	5825659	5834072
LOC106674710	106674710	uncharacterized LOC106674710(LOC106674710)	13	6404225	6410102
cdh11	101478130	cadherin 11, type 2, OB-cadherin (osteoblast)(cdh11)	13	6569393	6658591
LOC101477855	101477855	acetylcholine receptor subunit alpha(LOC101477855)	13	6759807	6779943
LOC101477183	101477183	lunapark, ER junction formation factor(lnpk)	13	6781199	6794150
LOC101476901	101476901	homeobox protein Hox-D9b-like(LOC101476901)	13	6807155	6809775
LOC101476625	101476625	homeobox protein Hox-D4b(LOC101476625)	13	6827540	6830042
mtx2	101476330	metaxin 2(mtx2)	13	6833983	6838960
LOC101476040	101476040	cadherin 5(cdh5)	13	6879481	6915571
bean1	106674715	brain expressed, associated with NEDD4, 1(bean1)	13	6924020	6977363
LOC101475854	101475854	uncharacterized LOC101475854(LOC101475854)	13	6982043	6983302
LOC101475056	101475056	transmembrane protein 41A-B(LOC101475056)	13	6983923	6991844
LOC101475353	101475353	G protein-coupled receptor 155b(gpr155b)	13	6993510	7002999
wipf1	101474587	WAS/WASL interacting protein family, member 1b(wipf1b)	13	7005835	7029659
fam96b	101474309	cytosolic iron-sulfur assembly component 2B(ciao2b)	13	7032539	7035012
LOC101474016	101474016	contactin-associated protein-like 4(LOC101474016)	13	7086418	7168524	3.76558
LOC101471479	101471479	protein FAM161A(LOC101471479)	13	7235595	7250010
b3gnt2	101470823	UDP-GlcNAc:betaGal beta-1,3-N-acetylglucosaminyltransferase 2b(b3gnt2b)	13	7288216	7311595
LOC105940949	105940949	uncharacterized LOC105940949(LOC105940949)	13	7328972	7330429
ehbp1	101469742	EH domain binding protein 1(ehbp1)	13	7339444	7502767	3.71497
LOC101469289	101469289	orthodenticle homeobox 1(otx1)	13	7506424	7512856
wdpcp	101468494	WD repeat containing planar cell polarity effector(wdpcp)	13	7518092	7608651
LOC101468982	101468982	malate dehydrogenase 1Ab, NAD (soluble)(mdh1ab)	13	7608705	7615600
LOC101470320	101470320	UDP-glucose pyrophosphorylase 2b(ugp2b)	13	7617120	7657065
peli1	101466993	pellino E3 ubiquitin protein ligase 1b(peli1b)	13	7658015	7724604
LOC101467898	101467898	ATP-binding cassette, sub-family H, member 1(abch1)	13	7730161	7764486
lgalsl	101468203	galectin like(lgalsl)	13	7763603	7773234
aftph	101465967	aftiphilin b(aftphb)	13	7793133	7807742
actr2	101465187	actin related protein 2(actr2)	13	7807958	7821535	3.47995
spred2	101465467	sprouty related EVH1 domain containing 2(spred2)	13	7813854	7851365
LOC112435774	112435774	uncharacterized LOC112435774(LOC112435774)	13	7888141	7890770
LOC112435775	112435775	uncharacterized LOC112435775(LOC112435775)	13	7890779	7894087
LOC105940950	105940950	uncharacterized LOC105940950(LOC105940950)	13	8007694	8021833
LOC101464894	101464894	Meis homeobox 1 b(meis1b)	13	8015780	8093151
LOC101464509	101464509	uncharacterized LOC101464509(LOC101464509)	13	8121919	8178975
LOC101464229	101464229	ETAA1, ATR kinase activator(LOC101464229)	13	8216921	8222914
c1d	101463936	C1D nuclear receptor corepressor(c1d)	13	8313548	8316225
LOC101470025	101470025	uncharacterized LOC101470025(LOC101470025)	13	8318688	8329455
wdr92	101487758	dynein axonemal assembly factor 10(dnaaf10)	13	8329702	8336199
pno1	101463645	partner of NOB1 homolog(pno1)	13	8336386	8339951
ppp3r1	101487274	protein phosphatase 3, regulatory subunit B, alpha a(ppp3r1a)	13	8340058	8371071
cnrip1	101486793	cannabinoid receptor interacting protein 1b(cnrip1b)	13	8372421	8380285
LOC101486129	101486129	potassium voltage-gated channel, KQT-like subfamily, member 5a(kcnq5a)	13	8383883	8501535
ddx43	101469744	DEAD (Asp-Glu-Ala-Asp) box polypeptide 43(ddx43)	13	8501801	8518576
LOC101485826	101485826	cyclic GMP-AMP synthase a(cgasa)	13	8519177	8524117
LOC101485550	101485550	eukaryotic translation elongation factor 1 alpha 1a(eef1a1a)	13	8524211	8529109
slc17a5	101485285	solute carrier family 17 member 5(slc17a5)	13	8530251	8540055
arhgef33	101469191	Rho guanine nucleotide exchange factor (GEF) 33(arhgef33)	13	8545160	8559159
map4k3	101484057	mitogen-activated protein kinase kinase kinase kinase 3(map4k3)	13	8560167	8606930
thumpd2	101483379	THUMP domain containing 2(thumpd2)	13	8607774	8614662
LOC101483092	101483092	uncharacterized LOC101483092(LOC101483092)	13	8625028	8629303
slc8a1	101482436	solute carrier family 8 member A1(slc8a1)	13	8644406	8781523
hhat	101479691	hedgehog acyltransferase(hhat)	13	8939142	8957019
LOC101479401	101479401	myozenin 1a(myoz1a)	13	8957113	8962487
LOC101479974	101479974	synaptopodin 2-like a(synpo2la)	13	8965980	8976775
LOC101469808	101469808	arylsulfatase I-like(LOC101469808)	13	8986144	8990652
LOC101480272	101480272	calcium/calmodulin-dependent protein kinase (CaM kinase) II gamma 2(camk2g2)	13	9005092	9084555
ccdc88a	101485337	coiled-coil domain containing 88A(ccdc88a)	13	9088562	9152245
pnpt1	101486762	polyribonucleotide nucleotidyltransferase 1(pnpt1)	13	9164661	9172540
ppp4r3b	101487051	protein phosphatase 4 regulatory subunit 3B(ppp4r3b)	13	9174727	9186291
cfap36	101487337	cilia and flagella associated protein 36(cfap36)	13	9186867	9205069
LOC101487814	101487814	inactive phospholipase D5(LOC101487814)	13	9206334	9265527
LOC111501195	111501195	SLC35A4 upstream open reading frame protein(LOC111501195)	13	9290347	9292264
LOC101488089	101488089	uncharacterized LOC101488089(LOC101488089)	13	9294163	9297974
srbd1	101464474	S1 RNA binding domain 1(srbd1)	13	9304769	9355365	2.5522

## Sheet: lightest intensity LG15
NC_036794.1:11880664-15292635
NCBI Gene symbol	NCBI Gene ID	DAVID Gene Name	LG	START	STOP	LOD score	GSEA candidate
foxo3	101483266	forkhead box O3b(foxo3b)	15	11884956	11929103	5.07465
afg1l	101482778	AFG1 like ATPase b(afg1lb)	15	11934134	11964668
snx3	101482494	sorting nexin 3(snx3)	15	11965481	11984580
nr2e1	101465050	nuclear receptor subfamily 2, group E, member 1(nr2e1)	15	11984665	11993520
ostm1	101482199	osteoclastogenesis associated transmembrane protein 1(ostm1)	15	12018202	12024927
drc1	101481899	dynein regulatory complex subunit 1 homolog (Chlamydomonas)(drc1)	15	12030752	12038181
otof	101481419	otoferlin a(otofa)	15	12040458	12126588
fndc1	101480555	fibronectin type III domain containing 1(fndc1)	15	12130368	12175194
sod2	101479782	superoxide dismutase 2, mitochondrial(sod2)	15	12202157	12204987		x
wtap	101480064	WT1 associated protein(wtap)	15	12206068	12212532
acat2	101479210	acetyl-CoA acetyltransferase 2(acat2)	15	12213084	12217145
tcp1	101479507	t-complex 1(tcp1)	15	12217187	12222989
LOC111500362	111500362	small nucleolar RNA SNORA29(LOC111500362)	15	12222482	12222619
plekhg1	101464762	pleckstrin homology and RhoGEF domain containing G1(plekhg1)	15	12224615	12285117
LOC112436003	112436003	ubiquitin carboxyl-terminal hydrolase 37-like(LOC112436003)	15	12307363	12312015
LOC101486850	101486850	ubiquitin carboxyl-terminal hydrolase 37-like(LOC101486850)	15	12316681	12321422
LOC101478745	101478745	papilin b, proteoglycan-like sulfated glycoprotein(paplnb)	15	12336341	12346268
LOC101478455	101478455	ERH mRNA splicing and mitosis factor(erh)	15	12346951	12351908
ppp4r3a	101478173	SMEK homolog 1, suppressor of mek1 (Dictyostelium)(smek1)	15	12352112	12362763
LOC101477713	101477713	MYCN proto-oncogene, bHLH transcription factor(mycn)	15	12465553	12471107
LOC101477526	101477526	uncharacterized LOC101477526(LOC101477526)	15	12485106	12489672
mrpl19	101477244	mitochondrial ribosomal protein L19(mrpl19)	15	12537696	12540338
eva1a	101476962	eva-1 homolog A, regulator of programmed cell death(eva1a)	15	12540988	12614863
efhc1	101476689	EF-hand domain (C-terminal) containing 1(efhc1)	15	12615511	12620969
tram2	101476394	translocation associated membrane protein 2(tram2)	15	12621335	12628633
LOC101476099	101476099	XK related 5a(xkr5a)	15	12631584	12637188
LOC101475117	101475117	PR domain containing 1c, with ZNF domain(prdm1c)	15	12638800	12660920
LOC101475804	101475804	prolyl endopeptidase(prep)	15	12660325	12670665
lin28b	101474826	lin-28 homolog B (C. elegans)(lin28b)	15	12679889	12696608
LOC101474374	101474374	glutamate receptor ionotropic, kainate 2(LOC101474374)	15	12713154	12777262
LOC101464470	101464470	uncharacterized LOC101464470(si:dkey-205h13.2)	15	12777059	12829439
LOC101474087	101474087	single-minded homolog 1(LOC101474087)	15	12834287	12846709
LOC101464191	101464191	ripply transcriptional repressor 2(ripply2)	15	12868644	12869175
mrap2	101473779	melanocortin 2 receptor accessory protein 2(mrap2)	15	12884928	12889427
LOC101472999	101472999	uncharacterized LOC101472999(LOC101472999)	15	12895049	12924432
LOC101473489	101473489	reticulon-4-interacting protein 1 homolog, mitochondrial(LOC101473489)	15	12924528	12933371
LOC105941320	105941320	uncharacterized LOC105941320(LOC105941320)	15	12951780	12953692
LOC101472207	101472207	sine oculis-binding protein homolog(LOC101472207)	15	12956699	12969534
LOC101470679	101470679	rho-associated protein kinase 2(LOC101470679)	15	12970479	13009689
LOC101463602	101463602	leucine-rich alpha-2-glycoprotein-like(LOC101463602)	15	13012041	13013396
LOC105941319	105941319	leucine-rich alpha-2-glycoprotein-like(LOC105941319)	15	13014024	13016799
LOC101470376	101470376	potassium voltage-gated channel subfamily F member 1-like(LOC101470376)	15	13030643	13033120
pdia6	101469616	protein disulfide isomerase family A, member 6(pdia6)	15	13036190	13042787		x
LOC101470083	101470083	hippocalcin-like 1(hpcal1)	15	13042703	13055853
LOC101469343	101469343	apolipoprotein Bb, tandem duplicate 1(apobb.1)	15	13064405	13084520
LOC101469048	101469048	apolipoprotein B-100(LOC101469048)	15	13101479	13116202
LOC101468761	101468761	rho-related GTP-binding protein RhoB(LOC101468761)	15	13119332	13120707
LOC101467055	101467055	pumilio RNA-binding family member 2(pum2)	15	13121221	13141531
LOC105941321	105941321	syndecan-1(LOC105941321)	15	13143306	13147222
LOC112436029	112436029	integrator complex subunit 7(ints7)	15	13167555	13170189
LOC101470707	101470707	denticleless E3 ubiquitin protein ligase homolog (Drosophila)(dtl)	15	13170801	13177852
LOC101479139	101479139	protein phosphatase 2, regulatory subunit B'(ppp2r5a)	15	13180505	13241449
LOC101479426	101479426	opsin 8, group member c(opn8c)	15	13241879	13248958
LOC101479713	101479713	T cell activation RhoGTPase activating protein b(tagapb)	15	13254716	13275577
rsph3	101479996	radial spoke head 3(rsph3)	15	13283952	13289606
ezr	101480288	ezrin b(ezrb)	15	13295135	13326258
sytl3	101480768	synaptotagmin-like 3(sytl3)	15	13326857	13338315
LOC101481260	101481260	ectonucleotide pyrophosphatase/phosphodiesterase 1(enpp1)	15	13338433	13374953	7.76761	x
kcnk3	101481545	potassium channel, subfamily K, member 3a(kcnk3a)	15	13397035	13443674
slc35f6	101481822	solute carrier family 35 member F6(slc35f6)	15	13468833	13477407
hlx	101482119	H2.0-like homeo box 1 (Drosophila)(hlx1)	15	13488046	13491360
dusp10	101482904	dual specificity phosphatase 10(dusp10)	15	13597306	13610476
taf1a	101483666	TATA box binding protein (TBP)-associated factor, RNA polymerase I, A(taf1a)	15	13641994	13663220
mia3	101483187	MIA SH3 domain ER export factor 3(mia3)	15	13650993	13672628
aida	101484326	axin interactor, dorsalization associated(aida)	15	13673942	13683987
rnf8	101484971	ring finger protein 8, E3 ubiquitin protein ligase(rnf8)	15	13684947	13691716
tcte1	101485445	t-complex-associated-testis-expressed 1(tcte1)	15	13695391	13701355
tmem151b	101486398	transmembrane protein 151Ba(tmem151ba)	15	13701440	13710029
nfkbie	101486108	nuclear factor of kappa light polypeptide gene enhancer in B-cells inhibitor, epsilon(nfkbie)	15	13715274	13723774
slc35b2	101486690	solute carrier family 35 member B2(slc35b2)	15	13727422	13733017
hsp90ab1	101486975	heat shock protein 90, alpha (cytosolic), class B member 1(hsp90ab1)	15	13745745	13750333		x
LOC101487256	101487256	RNA binding motif protein 25b(rbm25b)	15	13752655	13766212
eif2s1	101487831	eukaryotic translation initiation factor 2, subunit 1 alpha b(eif2s1b)	15	13766461	13772563
atp6v1d	101487545	ATPase H+ transporting V1 subunit D(atp6v1d)	15	13772636	13777243
mpp5	101463723	protein associated with LIN7 1, MAGUK p55 family member b(pals1b)	15	13778094	13797396
gphn	101464020	gephyrin b(gphnb)	15	13800408	13910282
fut8	101465074	fucosyltransferase 8b (alpha (1,6) fucosyltransferase)(fut8b)	15	13990532	14089718
LOC101465360	101465360	transmembrane protein 121Ab(tmem121ab)	15	14240561	14289662
slc24a4	101465642	solute carrier family 24 member 4b(slc24a4b)	15	14305369	14339372
cpsf2	101466135	cleavage and polyadenylation specific factor 2(cpsf2)	15	14353887	14362985
riox1	101466884	ribosomal oxygenase 1(riox1)	15	14365150	14372023
extl3	101467370	exostosin-like glycosyltransferase 3(extl3)	15	14373066	14419640
LOC101467994	101467994	synaptotagmin XIVb(syt14b)	15	14420951	14440588
LOC101468566	101468566	5'-nucleotidase, cytosolic IB b(nt5c1bb)	15	14442258	14447850
LOC101468873	101468873	uncharacterized LOC101468873(si:dkey-174m14.3)	15	14464724	14504210
LOC101469372	101469372	retinol dehydrogenase 14b(rdh14b)	15	14504497	14509795
LOC101469644	101469644	interleukin-6 receptor subunit beta(LOC101469644)	15	14515453	14537976
rngtt	101470505	RNA guanylyltransferase and 5'-phosphatase(rngtt)	15	14539309	14650262
cnr1	101470806	cannabinoid receptor 1(cnr1)	15	14699207	14703388
akirin2	101471465	akirin 2(akirin2)	15	14705921	14712512
rars2	101472042	arginyl-tRNA synthetase 2, mitochondrial(rars2)	15	14713833	14723956
slc35a1	101471757	solute carrier family 35 member A1(slc35a1)	15	14722851	14729645
LOC101472328	101472328	protein yippee-like 5(LOC101472328)	15	14731069	14734382
LOC101470994	101470994	phospholipase B1, membrane-associated-like(LOC101470994)	15	14737715	14753488
LOC101472635	101472635	serine/threonine-protein phosphatase PP1-beta catalytic subunit(LOC101472635)	15	14756290	14762147
bpnt1	101472917	bisphosphate nucleotidase 1(bpnt1)	15	14764505	14777850
saysd1	101473697	SAYSVFN motif domain containing 1(saysd1)	15	14777940	14780625
lg15h12orf57	101473413	gene rich cluster, C10 gene(grcc10)	15	14780777	14788186
LOC101474002	101474002	cytospin-A(LOC101474002)	15	14788249	14796575
LOC101474482	101474482	disks large-associated protein 2(LOC101474482)	15	14798818	14923437
ptprk	101475543	protein tyrosine phosphatase receptor type K(ptprk)	15	14924926	15036588
LOC101471271	101471271	vesicular inhibitory amino acid transporter(LOC101471271)	15	15086637	15098151
lama2	101477553	laminin, alpha 2(lama2)	15	15099081	15328396	6.78091

## Sheet: lightest intensity LG18
NC_036797.1:16719535-28573214
NCBI Gene symbol	NCBI Gene ID	DAVID Gene Name	LG	START	STOP	LOD score	GSEA candidate
sirt6	101481317	sirtuin 6(sirt6)	18	16715204	16724519	5.18193
LOC101480834	101480834	ubiquitin-conjugating enzyme E2 R1(LOC101480834)	18	16725815	16732025
cactin	101478910	cactin(cactin)	18	16732584	16746911
LOC101479196	101479196	semaphorin 4e(sema4e)	18	16746999	16753672
LOC101478355	101478355	signal transducing adaptor family member 2a(stap2a)	18	16754338	16761364
LOC101477894	101477894	endophilin-A2(LOC101477894)	18	16761569	16773940
LOC101476944	101476944	nuclear receptor ROR-beta(LOC101476944)	18	16774869	16788980
LOC111501325	111501325	G-protein coupled receptor 35 b(gpr35b)	18	16787739	16804385
LOC101476675	101476675	sema domain, transmembrane domain (TM), and cytoplasmic domain, (semaphorin) 6Ba(sema6ba)	18	16804912	16841473
LOC101476191	101476191	alpha/beta hydrolase domain-containing protein 17A(LOC101476191)	18	16843263	16850186
LOC101475895	101475895	GRAM domain-containing protein 2B(LOC101475895)	18	16852527	16864677
LOC101487219	101487219	receptor-type tyrosine-protein phosphatase S(LOC101487219)	18	16877498	16948716
LOC101475603	101475603	fem-1 homolog a(fem1a)	18	16951631	16955349
LOC101475301	101475301	C2 calcium-dependent domain-containing protein 4C(LOC101475301)	18	16958789	16961701
LOC101475014	101475014	phospholipid hydroperoxide glutathione peroxidase(LOC101475014)	18	16986257	16989989
LOC101486656	101486656	phosphatidylinositol 4-phosphate 5-kinase type-1 gamma(LOC101486656)	18	16990819	17005852
LOC101474544	101474544	ephrin type-A receptor 4-A(LOC101474544)	18	17015297	17042313
LOC101474260	101474260	C-C motif chemokine 20(LOC101474260)	18	17049599	17051034
LOC101473473	101473473	C-C motif chemokine 18(LOC101473473)	18	17069587	17070393
LOC101473177	101473177	C-C motif chemokine 2(LOC101473177)	18	17075373	17077419
LOC105940743	105940743	rho GTPase-activating protein gacK(LOC105940743)	18	17078537	17080719
LOC101472694	101472694	eph receptor A4b(epha4b)	18	17110183	17189290
LOC106676503	106676503	uncharacterized LOC106676503(LOC106676503)	18	17263851	17265617
LOC101486364	101486364	dynein, axonemal, heavy polypeptide 9 like(dnah9l)	18	17296866	17340167
LOC101472093	101472093	mitogen-activated protein kinase kinase kinase 7(LOC101472093)	18	17340230	17354499
LOC101472391	101472391	rap guanine nucleotide exchange factor 4(LOC101472391)	18	17356092	17382103
LOC101471430	101471430	neurabin-2(LOC101471430)	18	17387166	17398862
LOC101470956	101470956	integrin alpha-6(LOC101470956)	18	17398919	17418184
metap1d	101470362	methionyl aminopeptidase type 1D (mitochondrial)(metap1d)	18	17424811	17429638
LOC101469231	101469231	calcium-binding mitochondrial carrier protein Aralar1(LOC101469231)	18	17432512	17443916
LOC101469517	101469517	cytoplasmic dynein 1 intermediate chain 2(LOC101469517)	18	17445024	17451594
pcyt1a	101468447	phosphate cytidylyltransferase 1A, choline a(pcyt1aa)	18	17454115	17462458
ap2m1	101468754	adaptor related protein complex 2 subunit mu 1(ap2m1)	18	17463714	17474942
dvl3	101468147	dishevelled segment polarity protein 3(LOC101468147)	18	17475633	17489828
LOC101467832	101467832	COPI coat complex subunit beta 2(copb2)	18	17495975	17503643
LOC101486074	101486074	uncharacterized LOC101486074(LOC101486074)	18	17504105	17533505
LOC101467531	101467531	retinol binding protein 1, cellular, tandem duplicate 1(rbp1.1)	18	17508052	17512247
LOC101467236	101467236	calsyntenin 2a(clstn2a)	18	17535668	17702648
LOC111501338	111501338	5S ribosomal RNA(LOC111501338)	18	17554635	17554756
LOC101465127	101465127	SPRY domain-containing SOCS box protein 4(LOC101465127)	18	17709286	17793707	5.35479
LOC106674456	106674456	golgin subfamily A member 6-like protein 2(LOC106674456)	18	17764449	17766083
LOC101464834	101464834	solute carrier family 25 member 36-A(LOC101464834)	18	17795998	17816785
LOC101464550	101464550	E3 ubiquitin-protein ligase MARCH2(LOC101464550)	18	17823533	17828874
LOC101463983	101463983	ras-related protein Rab-11B(LOC101463983)	18	17830496	17834435
LOC101464271	101464271	mitochondrial import inner membrane translocase subunit TIM44(LOC101464271)	18	17835261	17842819
LOC105940748	105940748	uncharacterized LOC105940748(LOC105940748)	18	17850292	17855179
LOC101487795	101487795	ceramide synthase 2(LOC101487795)	18	17855173	17869812
LOC101486743	101486743	homer protein homolog 3(LOC101486743)	18	17870355	17887742
LOC101486461	101486461	regulator of nonsense transcripts 1(LOC101486461)	18	17887938	17900258
LOC101485959	101485959	pyroglutamyl-peptidase 1(LOC101485959)	18	17904518	17908067
LOC101485682	101485682	transcription factor jun-D(LOC101485682)	18	17910024	17911970
LOC101485405	101485405	RAB3A, member RAS oncogene family, a(rab3aa)	18	17912275	17924261
LOC101484554	101484554	phosphodiesterase 4C, cAMP-specific a(pde4ca)	18	17925531	17967606
LOC101483828	101483828	IFI30 lysosomal thiol reductase a(ifi30)	18	17977697	17982507
pik3r2	101484093	phosphoinositide-3-kinase, regulatory subunit 2 (beta)(pik3r2)	18	17985146	18017586
LOC101482573	101482573	microtubule associated serine/threonine kinase 3a(mast3a)	18	18020126	18050534
gdf15	101482279	growth differentiation factor 15(gdf15)	18	18054262	18056360
LOC101481701	101481701	CREB regulated transcription coactivator 1a(crtc1a)	18	18071478	18092658
LOC101481410	101481410	cofactor required for Sp1 transcriptional activation, subunit 7(crsp7)	18	18095747	18101266
LOC101481111	101481111	calponin 2(cnn2)	18	18106438	18112981
rps15	101485785	ribosomal protein S15(rps15)	18	18115984	18118492
LOC101485502	101485502	dipeptidyl peptidase 9(LOC101485502)	18	18118878	18134159
LOC105940739	105940739	uncharacterized LOC105940739(LOC105940739)	18	18136737	18154777
angptl4	101480624	angiopoietin-like 4(angptl4)	18	18137348	18143601
rps28	101480343	ribosomal protein S28(rps28)	18	18156389	18159790
LOC101480050	101480050	potassium voltage-gated channel subfamily V member 2(si:rp71-39b20.4)	18	18160677	18165082
LOC101479768	101479768	insulin-like peptide INSL5(LOC101479768)	18	18168936	18169860
LOC101479289	101479289	potassium intermediate/small conductance calcium-activated channel, subfamily N, member 1a(kcnn1a)	18	18207020	18273663
LOC101479010	101479010	MARVEL domain containing 2-like(ocel1)	18	18278112	18282847
LOC101478732	101478732	uncharacterized LOC101478732(zgc:154006)	18	18284215	18294465
LOC101478269	101478269	nuclear receptor subfamily 2, group F, member 6a(nr2f6a)	18	18294508	18303027
LOC101485230	101485230	plasmalemma vesicle associated protein a(plvapa)	18	18315495	18321536
LOC101477517	101477517	anoctamin 8a(ano8a)	18	18330071	18349416
trnak-cuu	111501349	transfer RNA lysine (anticodon CUU)(trnak-cuu)	18	18342784	18342856
LOC101477996	101477996	DET1- and DDB1-associated protein 1(LOC101477996)	18	18350181	18354972
mrpl34	105940738	mitochondrial ribosomal protein L34(mrpl34)	18	18359188	18361020
LOC101476942	101476942	abhydrolase domain containing 8a(abhd8a)	18	18363193	18369493
LOC101476674	101476674	lysine (K)-specific demethylase 4A, genome duplicate b(kdm4ab)	18	18372771	18396483
st3gal3	101484929	ST3 beta-galactoside alpha-2,3-sialyltransferase 3b(st3gal3b)	18	18425250	18477902
LOC101476374	101476374	artemin(LOC101476374)	18	18482019	18500035
LOC101476081	101476081	prostaglandin E receptor 4 (subtype EP4) c(ptger4c)	18	18500868	18502725
pif1	101472623	PIF1 5'-to-3' DNA helicase homolog (S. cerevisiae)(pif1)	18	18533043	18542417
LOC101473310	101473310	cytochrome b-c1 complex subunit 6, mitochondrial(LOC101473310)	18	18542511	18545250
nsun4	101472316	NOP2/Sun RNA methyltransferase 4(nsun4)	18	18545410	18550958
dmbx1	101472027	diencephalon/mesencephalon homeobox 1a(dmbx1a)	18	18554372	18561903
LOC101471344	101471344	growth arrest and DNA-damage-inducible, alpha, a(gadd45aa)	18	18612373	18615305
LOC101471056	101471056	guanine nucleotide binding protein (G protein), gamma 12a(gng12a)	18	18619220	18657860
wls	101470383	Wnt ligand secretion mediator(wls)	18	18659356	18689016
LOC101470091	101470091	scinderin like b(scinlb)	18	18707935	18720890
ccdc18	101469625	coiled-coil domain containing 18(ccdc18)	18	18730752	18744482
mtf2	101468650	metal response element binding transcription factor 2(mtf2)	18	18750047	18759979
LOC101468946	101468946	divergent protein kinase domain 1Aa(dipk1aa)	18	18760006	18770479
LOC101468366	101468366	ribosomal protein L5a(rpl5a)	18	18770688	18774318
LOC101467858	101467858	growth factor independent 1A transcription repressor a(gfi1aa)	18	18783913	18787696
rpap2	101466419	RNA polymerase II associated protein 2(rpap2)	18	18788391	18799550
glmn	101466700	glomulin, FKBP associated protein a(glmna)	18	18799575	18808311
cdc7	101467355	cell division cycle 7 homolog (S. cerevisiae)(cdc7)	18	18808396	18818749
hfm1	101466114	helicase for meiosis 1(hfm1)	18	18820030	18840370
znf644	101465627	zinc finger protein 644a(znf644a)	18	18840480	18856762
znf326	101464482	zinc finger protein 326(znf326)	18	18856768	18863901
lrrc8d	101465347	leucine rich repeat containing 8 VRAC subunit Da(lrrc8da)	18	18866902	18875145
gtf2b	101463710	general transcription factor IIB(gtf2b)	18	18882042	18890034
pkn2	101464003	protein kinase N2a(pkn2a)	18	18890120	18912351
hs2st1	101488004	heparan sulfate 2-O-sulfotransferase 1a(hs2st1a)	18	18914552	18951599
selenof	101487724	selenoprotein F(selenof)	18	18951918	18960885
LOC101487438	101487438	claudin 18(cldn18)	18	18961609	18965877
LOC101487145	101487145	transcription factor Sox-14-like(LOC101487145)	18	18967250	18968171
trnap-ugg	111501240	transfer RNA proline (anticodon UGG)(trnap-ugg)	18	18975065	18975136
LOC101486671	101486671	septin 2(septin2)	18	18977562	18986460
stk25	101486190	serine/threonine kinase 25b(stk25b)	18	18990153	18995800
LOC101485256	101485256	mitochondrial fission factor homolog A(LOC101485256)	18	18996958	19006949
LOC101485698	101485698	probable flap endonuclease 1 homolog(zgc:110269)	18	19007004	19012537
LOC101475524	101475524	ArfGAP with FG repeats 1b(agfg1b)	18	19012762	19025746
fbxo36	101484953	F-box protein 36b(fbxo36b)	18	19026023	19029527
grk7	101484663	G protein-coupled receptor kinase 7a(grk7a)	18	19033373	19040072
LOC101484391	101484391	ATPase Na+/K+ transporting subunit beta 3a(atp1b3a)	18	19042597	19049120		x
gk5	101483276	glycerol kinase 5(gk5)	18	19055694	19068891
LOC101483930	101483930	nucleolin(LOC101483930)	18	19068054	19078055
LOC101482989	101482989	probable cation-transporting ATPase 13A3(LOC101482989)	18	19080084	19108870
LOC101482682	101482682	transcription factor HES-1-B(LOC101482682)	18	19116759	19118268
LOC101482396	101482396	carboxypeptidase N subunit 2(zgc:153913)	18	19126869	19129226
LOC101482102	101482102	claudin 1(cldn1)	18	19130083	19134445
LOC101469092	101469092	BCL6A transcription repressor b(bcl6ab)	18	19180514	19186156
LOC112430091	112430091	UMP-CMP kinase-like(LOC112430091)	18	19195357	19200934
LOC112436497	112436497	protein FAM78B-like(LOC112436497)	18	19201604	19203624
LOC101481811	101481811	cytidylate kinase(cmpk)	18	19206544	19212550
LOC101481240	101481240	family with sequence similarity 78 member Ba(fam78ba)	18	19212657	19217741
LOC101481522	101481522	solute carrier family 35 member A3b(slc35a3b)	18	19217801	19232912
imp3	101480942	IMP U3 small nucleolar ribonucleoprotein 3(imp3)	18	19233612	19236486
LOC101480647	101480647	vesicle-trafficking protein SEC22b-B-like(LOC101480647)	18	19238748	19241870
LOC101479873	101479873	vesicle-trafficking protein SEC22b(LOC101479873)	18	19244017	19248165
LOC101480173	101480173	uncharacterized LOC101480173(zgc:55943)	18	19248163	19256594
tsen15	101479590	TSEN15 tRNA splicing endonuclease subunit(tsen15)	18	19258099	19260051
LOC101479307	101479307	uncharacterized LOC101479307(zgc:153115)	18	19268301	19272709
LOC101474939	101474939	uncharacterized LOC101474939(LOC101474939)	18	19274627	19319153
LOC101478842	101478842	V-type proton ATPase subunit d 1(LOC101478842)	18	19319631	19324911
LOC105941385	105941385	agouti signaling protein, nonagouti homolog (mouse) 2b(asip2b)	18	19326950	19339107		x
LOC106676019	106676019	uncharacterized LOC106676019(LOC106676019)	18	19340732	19343668
LOC101478657	101478657	uncharacterized LOC101478657(LOC101478657)	18	19348301	19352523
ripk2	101478382	receptor interacting serine/threonine kinase 2(ripk2)	18	19353347	19364995
LOC101477919	101477919	Y+L amino acid transporter 2(LOC101477919)	18	19366556	19378359
ccdc39	101476970	coiled-coil domain containing 39(ccdc39)	18	19398982	19408812
dcun1d1	101476699	DCN1, defective in cullin neddylation 1, domain containing 1 (S. cerevisiae)(dcun1d1)	18	19410094	19414898
setd9	101476409	SET domain containing 9(setd9)	18	19415103	19416203
eif4a2	101476112	eukaryotic translation initiation factor 4A(eif4a2)	18	19418370	19423045
LOC111501239	111501239	small nucleolar RNA SNORD2(LOC111501239)	18	19419640	19419714
LOC111501238	111501238	small nucleolar RNA SNORD2(LOC111501238)	18	19420191	19420265
LOC111501236	111501236	small nucleolar RNA SNORA81(LOC111501236)	18	19420750	19420930
LOC111501235	111501235	small nucleolar RNA SNORA81(LOC111501235)	18	19421215	19421398
b3gnt5	101475629	UDP-GlcNAc:betaGal beta-1,3-N-acetylglucosaminyltransferase 5b(b3gnt5b)	18	19444315	19456395
LOC101474556	101474556	TBL1X/Y related 1b(tbl1xr1b)	18	19459839	19487084
LOC101474278	101474278	potassium large conductance calcium-activated channel, subfamily M, beta member 2(kcnmb2)	18	19491693	19497188
LOC101473981	101473981	phosphatidylinositol 4,5-bisphosphate 3-kinase catalytic subunit(LOC101473981)	18	19497352	19512022
LOC101473677	101473677	calcium-activated potassium channel subunit beta-3(LOC101473677)	18	19514344	19516854
LOC101473397	101473397	major facilitator superfamily domain containing 8-like 2(mfsd8l2)	18	19523669	19535201
LOC101473098	101473098	eph receptor B3a(ephb3a)	18	19571115	19608191
LOC101474385	101474385	neuromedin-U receptor 1-like(LOC101474385)	18	19632483	19637805
LOC101472520	101472520	CPD photolyase(cpdp)	18	19641930	19647126
fyttd1	101472802	forty-two-three domain containing 1(fyttd1)	18	19647169	19652350
LOC101472026	101472026	TSC22 domain family protein 2(LOC101472026)	18	19655229	19676813
LOC101471541	101471541	profilin-2(LOC101471541)	18	19679976	19685896
LOC101470886	101470886	uncharacterized LOC101470886(LOC101470886)	18	19687111	19691621
LOC106676018	106676018	alpha-2-HS-glycoprotein(LOC106676018)	18	19692060	19693497
LOC106676021	106676021	alpha-2-HS-glycoprotein-like(LOC106676021)	18	19695498	19697852
LOC101469453	101469453	sentrin-specific protease 5(LOC101469453)	18	19699367	19704020
LOC101470289	101470289	protein crumbs homolog 1(LOC101470289)	18	19704020	19711852
zbtb41	101470580	zinc finger and BTB domain containing 41(zbtb41)	18	19713089	19723380
LOC101468945	101468945	complement factor H-related protein 1(LOC101468945)	18	19723618	19735575
LOC111501234	111501234	zinc finger and BTB domain-containing protein 41-like(LOC111501234)	18	19726893	19727933
LOC106676020	106676020	complement factor H-related protein 1(LOC106676020)	18	19745370	19757671
LOC101469254	101469254	complement factor H-like(LOC101469254)	18	19787985	19793442
LOC101468165	101468165	coagulation factor XIII B chain(LOC101468165)	18	19801118	19805259
cdc73	101473790	cell division cycle 73, Paf1/RNA polymerase II complex component, homolog (S. cerevisiae)(cdc73)	18	19810172	19830568
LOC101467453	101467453	beta-1,3-galactosyltransferase 2(LOC101467453)	18	19818332	19822089
LOC105941386	105941386	parafibromin(LOC105941386)	18	19830672	19836881
trove2	101466598	Ro60, Y RNA binding protein(ro60)	18	19837248	19844643
LOC101465935	101465935	uncharacterized LOC101465935(LOC101465935)	18	19848530	19852511
LOC112436374	112436374	leucine-rich repeat-containing protein 31-like(LOC112436374)	18	19869639	19871724
LOC112436367	112436367	uncharacterized LOC112436367(LOC112436367)	18	19874611	19875133
LOC112436470	112436470	leukocyte elastase inhibitor-like(LOC112436470)	18	19877059	19880797
LOC112436355	112436355	transcription factor 7-like 1-B(LOC112436355)	18	19881415	19882549
LOC101470874	101470874	abl interactor 1(LOC101470874)	18	19884436	19900376
LOC101469982	101469982	acyl-CoA-binding domain-containing protein 5-B(LOC101469982)	18	19901216	19908545
LOC101469523	101469523	YME1-like 1b(yme1l1b)	18	19909021	19917569
LOC101483437	101483437	patched domain-containing protein 3-like(LOC101483437)	18	19918036	19921038
LOC101469236	101469236	RAB18B, member RAS oncogene family(rab18b)	18	19927280	19941226
LOC101468926	101468926	homeobox protein Mohawk(LOC101468926)	18	19943459	19955160
LOC101483148	101483148	MAGUK p55 subfamily member 7(LOC101483148)	18	19958986	19987427
LOC101468451	101468451	WW domain-containing adapter protein with coiled-coil(LOC101468451)	18	19989610	19999133
LOC101468154	101468154	vertebrate ancient opsin-like(LOC101468154)	18	20081935	20161645
tnk2	101467047	tyrosine kinase, non-receptor, 2b(tnk2b)	18	20247591	20305714
LOC106674511	106674511	transferrin receptor protein 1(LOC106674511)	18	20307355	20319712
LOC106675711	106675711	transferrin receptor protein 1(LOC106675711)	18	20320477	20325928
LOC101482579	101482579	transferrin receptor protein 1(LOC101482579)	18	20329650	20342038		x
lg18h7orf26	101466777	integrator complex subunit 15(ints15)	18	20348026	20352162
rgs11	101482284	regulator of G protein signaling 11(rgs11)	18	20356165	20366834
LOC101466500	101466500	post-glycosylphosphatidylinositol attachment to proteins 6(pgap6)	18	20367783	20378652
LOC101466009	101466009	leucine rich adaptor protein 1(LOC101466009)	18	20379743	20384757
LOC101465520	101465520	phospholipid phosphatase 3(LOC101465520)	18	20401688	20414240
LOC101464838	101464838	uncharacterized LOC101464838(si:ch211-188c16.1)	18	20414893	20424566
c8a	101464374	complement component 8, alpha polypeptide(c8a)	18	20424771	20432704
c8b	101481990	complement component 8, beta polypeptide(c8b)	18	20433811	20441165
LOC101463886	101463886	DAB adaptor protein 1b(dab1b)	18	20442801	20493405
LOC101481707	101481707	SUN domain-containing ossification factor(LOC101481707)	18	20562586	20576873
LOC101463593	101463593	dynamin 3b(dnm3b)	18	20579555	20602299
LOC101487896	101487896	myocilin(LOC101487896)	18	20614753	20617164
LOC101487132	101487132	phospholipid phosphatase 6(LOC101487132)	18	20620646	20624570
LOC101487422	101487422	peroxiredoxin-6(LOC101487422)	18	20624027	20633195
fggy	101481415	FGGY carbohydrate kinase domain containing(fggy)	18	20636773	20655925
jun	101486839	Jun proto-oncogene, AP-1 transcription factor subunit(LOC101486839)	18	20661601	20663720
tada1	101486564	transcriptional adaptor 1(tada1)	18	20664113	20669523
LOC101486078	101486078	angiopoietin-like 1b(angptl1b)	18	20674849	20684237
LOC101481118	101481118	protein zyg-11 homolog(LOC101481118)	18	20686566	20694897
LOC101485788	101485788	leucine-rich repeat-containing protein 52(LOC101485788)	18	20705671	20714791
mgst3	101485507	microsomal glutathione S-transferase 3a(mgst3a)	18	20718827	20720549
LOC101484466	101484466	mucin-5B(si:ch73-344o19.1)	18	20720819	20727046
LOC101484743	101484743	importin-13(LOC101484743)	18	20727163	20740155
LOC101485033	101485033	fizzy/cell division cycle 20 related 1b(fzr1b)	18	20739987	20747101
LOC101483836	101483836	cAMP-specific 3',5'-cyclic phosphodiesterase 4B(LOC101483836)	18	20757971	20801431
leprot	101483535	leptin receptor overlapping transcript(leprot)	18	20804679	20807613
LOC101483254	101483254	phosphoglucomutase-1(LOC101483254)	18	20810392	20818638
LOC101480842	101480842	angiopoietin-related protein 3-like(LOC101480842)	18	20820109	20821799
LOC101482378	101482378	KN motif and ankyrin repeat domain-containing protein 4(LOC101482378)	18	20828122	20843547
LOC101480547	101480547	low-density lipoprotein receptor-related protein 8(LOC101480547)	18	20846703	20930783
LOC101482083	101482083	transmembrane protein 125(LOC101482083)	18	20941607	20943283
LOC101480259	101480259	leucine-rich repeat-containing protein 19(LOC101480259)	18	20943391	20944809
shisal2a	101479959	shisa like 2A(shisal2a)	18	20953621	20954720
LOC112436505	112436505	excitatory amino acid transporter 5-like(LOC112436505)	18	20970616	20998873
LOC112436488	112436488	uncharacterized LOC112436488(LOC112436488)	18	21002430	21004473
LOC112436503	112436503	uncharacterized LOC112436503(LOC112436503)	18	21013426	21014097
LOC112436500	112436500	uncharacterized LOC112436500(LOC112436500)	18	21022593	21028654
LOC112436472	112436472	kinesin-like protein KIF1B(LOC112436472)	18	21035569	21043884
LOC112436483	112436483	leucine-rich repeat-containing protein 31-like(LOC112436483)	18	21038366	21039982
LOC112436473	112436473	leukocyte elastase inhibitor-like(LOC112436473)	18	21043916	21049763
LOC112436371	112436371	transcription factor 7-like 1-B(LOC112436371)	18	21050387	21053724
LOC112436373	112436373	uncharacterized LOC112436373(LOC112436373)	18	21055020	21055941
LOC112436372	112436372	uncharacterized LOC112436372(LOC112436372)	18	21058044	21060104
LOC101473583	101473583	regulator of G-protein signaling 13(LOC101473583)	18	21092057	21093773
LOC101479107	101479107	regulator of G-protein signaling 21-like(LOC101479107)	18	21100370	21101452
LOC101473882	101473882	regulator of G protein signaling 18(rgs18)	18	21108869	21113557
LOC101474173	101474173	BMP/retinoic acid-inducible neural-specific protein 3(LOC101474173)	18	21199436	21219197
LOC112436379	112436379	uncharacterized protein K02A2.6-like(LOC112436379)	18	21230352	21234622
LOC112436474	112436474	uncharacterized protein K02A2.6-like(LOC112436474)	18	21254242	21258611
LOC101474817	101474817	regulator of G protein signaling 5b(rgs5b)	18	21271862	21273433
nos1ap	101475110	nitric oxide synthase 1 adaptor protein(nos1ap)	18	21283798	21308493
LOC101475412	101475412	discoidin domain-containing receptor 2(LOC101475412)	18	21314004	21322904
LOC101475712	101475712	3-keto-steroid reductase(LOC101475712)	18	21323092	21328580
LOC101476003	101476003	plasminogen activator inhibitor 1 RNA-binding protein(LOC101476003)	18	21331173	21339535
LOC101476293	101476293	UDP-N-acetylglucosamine/UDP-glucose/GDP-mannose transporter(LOC101476293)	18	21340606	21344539
mier1	101476578	mesoderm induction early response 1b, transcriptional regulator(mier1b)	18	21344461	21356258
LOC101477705	101477705	relaxin-3(LOC101477705)	18	21357734	21359205
LOC101477236	101477236	dynein light chain Tctex-type family member 5(dynlt5)	18	21359291	21360715
LOC101479388	101479388	SH3GL interacting endocytic adaptor 1b(sgip1b)	18	21361790	21378479
LOC101478000	101478000	phosphatidylinositol 3-kinase regulatory subunit gamma(LOC101478000)	18	21399983	21405391
ipp	101478739	intracisternal A particle-promoted polypeptide(ipp)	18	21411103	21416435
LOC101478278	101478278	transmembrane protein 69(LOC101478278)	18	21417322	21418892
gpbp1l1	101479019	GC-rich promoter binding protein 1-like 1(gpbp1l1)	18	21419206	21430846
LOC101479863	101479863	histone-binding protein N1/N2(LOC101479863)	18	21432762	21444503
LOC101480156	101480156	peroxiredoxin 1(prdx1)	18	21441686	21447305		x
LOC101480746	101480746	zebrafish testis-expressed 38(zte38)	18	21448529	21452203
LOC101480450	101480450	aldehyde dehydrogenase 9 family, member A1b(aldh9a1b)	18	21452070	21458534
LOC101481213	101481213	uridine-cytidine kinase 2b(uck2b)	18	21458801	21464606
lg18h1orf123	101481504	CXXC motif containing zinc binding protein(czib)	18	21465154	21467214
scp2	101481799	sterol carrier protein 2a(scp2a)	18	21468691	21487251
LOC101479675	101479675	solute carrier family 1 member 7a(slc1a7a)	18	21491859	21519577
LOC112430093	112430093	abl interactor 1-like(LOC112430093)	18	21534631	21541380
LOC101471522	101471522	amyloid beta A4 precursor protein-binding family B member 1-interacting protein(LOC101471522)	18	21541250	21555008
LOC101471818	101471818	uncharacterized LOC101471818(si:ch211-252f13.5)	18	21557158	21562146
LOC101472097	101472097	annexin A13, like(anxa13l)	18	21571138	21578574
LOC101472395	101472395	probable G-protein coupled receptor 158(LOC101472395)	18	21580264	21664378
LOC112436485	112436485	uncharacterized LOC112436485(LOC112436485)	18	21629253	21630433
dis3l2	101472886	DIS3 like 3'-5' exoribonuclease 2(dis3l2)	18	21669804	21679732
LOC101483740	101483740	unconventional myosin-VIIa(LOC101483740)	18	21684071	21705147	4.76878
LOC101473480	101473480	serine/threonine-protein kinase tousled-like 1-B(LOC101473480)	18	21709090	21722466
LOC101473183	101473183	golgi reassembly stacking protein 2(gorasp2)	18	21726457	21731449
LOC101473770	101473770	glutamate decarboxylase 1(LOC101473770)	18	21736809	21751181
LOC101474267	101474267	glutamate-rich 2(erich2)	18	21751733	21754985
LOC101474915	101474915	kidney mitochondrial carrier protein 1(LOC101474915)	18	21806946	21812639
ednrb	101475204	endothelin receptor type B(ednrb)	18	21840865	21848858		x
LOC101476294	101476294	ETS-related transcription factor Elf-1(LOC101476294)	18	21861540	21873029
LOC112436476	112436476	protein SGT1 homolog(LOC112436476)	18	21874990	21889455
LOC112436393	112436393	uncharacterized LOC112436393(LOC112436393)	18	21895959	21896983
LOC101470610	101470610	caspase-8(LOC101470610)	18	21915472	21920881
LOC106674767	106674767	GTPase IMAP family member 4-like(LOC106674767)	18	21941443	21947106
LOC101471282	101471282	GTPase IMAP family member 7-like(LOC101471282)	18	21949272	21950390
LOC106675709	106675709	GTPase IMAP family member 4-like(LOC106675709)	18	21960348	21964911
LOC101478552	101478552	uncharacterized LOC101478552(LOC101478552)	18	21988884	21991921
LOC101478279	101478279	interleukin-5 receptor subunit alpha(LOC101478279)	18	22022310	22026814
LOC101477802	101477802	SH2 domain-containing protein 1A(LOC101477802)	18	22029035	22035281
lg18hxorf38	101477329	linkage group 18 CXorf38 homolog(lg18hxorf38)	18	22042229	22045264
pcdh8	101477052	protocadherin 8(LOC101477052)	18	22100345	22104487
cnmd	101484015	chondromodulin(LOC101484015)	18	22105639	22113609
LOC101476776	101476776	SGT1 homolog, MIS12 kinetochore complex assembly cochaperone(sugt1)	18	22114564	22141911
LOC101482570	101482570	aspartate--tRNA ligase, mitochondrial(LOC101482570)	18	22142277	22152543
LOC112436391	112436391	uncharacterized LOC112436391(LOC112436391)	18	22182481	22186129
LOC112436392	112436392	uncharacterized LOC112436392(LOC112436392)	18	22189074	22191779
LOC112436390	112436390	quinone oxidoreductase-like(LOC112436390)	18	22219888	22239607
LOC112436479	112436479	uncharacterized LOC112436479(LOC112436479)	18	22248998	22252612
LOC101481153	101481153	thymocyte selection-associated high mobility group box(tox)	18	22261603	22329832
ca8	101480676	carbonic anhydrase VIII(ca8)	18	22380237	22400242
LOC112436395	112436395	uncharacterized LOC112436395(LOC112436395)	18	22388880	22389468
rab2a	101480380	RAB2A, member RAS oncogene family(rab2a)	18	22413261	22446510		x
chd7	101479717	chromodomain helicase DNA binding protein 7(chd7)	18	22453755	22530209
LOC101479431	101479431	polypyrimidine tract-binding protein 2(LOC101479431)	18	22556776	22580565
dpyd	101482026	dihydropyrimidine dehydrogenase b(dpydb)	18	22582157	22596643
odr4	101479142	odr-4 GPCR localization factor homolog(odr4)	18	22596751	22607179
LOC101481741	101481741	translocated promoter region a, nuclear basket protein(tpra)	18	22607505	22647131
LOC101478857	101478857	proteoglycan 4a(prg4a)	18	22647367	22658193
dusp12	101478029	dual specificity phosphatase 12(dusp12)	18	22673491	22678434
LOC101477736	101477736	olfactomedin-like 2Bb(olfml2bb)	18	22704101	22714511
LOC101477462	101477462	protein Niban(LOC101477462)	18	22716364	22740979
LOC101476805	101476805	kinesin-associated protein 3(LOC101476805)	18	22748584	22766226
LOC111501460	111501460	G2/M phase-specific E3 ubiquitin-protein ligase(LOC111501460)	18	22778368	22780537
LOC112436394	112436394	uncharacterized LOC112436394(LOC112436394)	18	22823998	22824829
LOC106674686	106674686	uncharacterized LOC106674686(LOC106674686)	18	22948983	22950918
LOC112436359	112436359	uncharacterized LOC112436359(LOC112436359)	18	22951828	22954170
LOC112436480	112436480	uncharacterized LOC112436480(LOC112436480)	18	22969636	22982150
LOC101478827	101478827	caspase-8(LOC101478827)	18	22993351	22997935
LOC101484840	101484840	caspase-8-like(LOC101484840)	18	23001672	23012161
LOC106674854	106674854	ciliogenesis-associated TTC17-interacting protein-like(LOC106674854)	18	23016157	23034204
LOC112436481	112436481	caspase-8-like(LOC112436481)	18	23036474	23037994
LOC112430088	112430088	caspase-8-like(LOC112430088)	18	23090184	23092236
LOC101485126	101485126	ciliogenesis associated TTC17 interacting protein(catip)	18	23095852	23107829
LOC112430089	112430089	caspase-8-like(LOC112430089)	18	23108048	23114955
LOC112436449	112436449	protein lifeguard 3-like(LOC112436449)	18	23116182	23127416
LOC105941244	105941244	DUF4748 domain-containing protein(si:ch73-71c20.5)	18	23127976	23130630
LOC112436452	112436452	zygotic DNA replication licensing factor mcm6-B-like(LOC112436452)	18	23131076	23135813
LOC101476935	101476935	C-X-C chemokine receptor type 4(LOC101476935)	18	23144401	23149595
LOC101477993	101477993	uncharacterized LOC101477993(si:ch211-227n13.3)	18	23150979	23153589
LOC101478817	101478817	dynein axonemal intermediate chain 4(dnai4)	18	23157479	23170131
LOC112429779	112429779	dual specificity protein phosphatase CDC14AB-like(LOC112429779)	18	23172863	23182081	4.48626
LOC101479487	101479487	UDP-glucuronosyltransferase(LOC101479487)	18	23184337	23190018
ndufb3	101479944	NADH:ubiquinone oxidoreductase subunit B3(ndufb3)	18	23190059	23191827
pecr	101480248	peroxisomal trans-2-enoyl-CoA reductase(pecr)	18	23192578	23194764
LOC106675324	106675324	UDP-glucuronosyltransferase 1-1-like(LOC106675324)	18	23197756	23205946
LOC101480535	101480535	peroxisomal trans-2-enoyl-CoA reductase(LOC101480535)	18	23216630	23218912
rpl37a	101480831	ribosomal protein L37a(rpl37a)	18	23224193	23226573
lg18h21orf2	101484289	cilia and flagella associated protein 410(cfap410)	18	23226733	23229976
orc2	101484007	origin recognition complex, subunit 2(orc2)	18	23229973	23235788
LOC101481108	101481108	uncharacterized LOC101481108(zgc:162816)	18	23236159	23239962
LOC101481407	101481407	caspase-8(LOC101481407)	18	23254931	23257468
LOC101475401	101475401	collagen, type VI, alpha 2(col6a2)	18	23259548	23272791
col6a1	101483731	collagen, type VI, alpha 1(col6a1)	18	23279223	23301881
LOC101483427	101483427	zinc finger protein 420(LOC101483427)	18	23303845	23309477
LOC105941242	105941242	zinc finger protein ZFMSA12A(LOC105941242)	18	23311477	23318939
LOC101474809	101474809	sodium channel protein type 4 subunit alpha B(LOC101474809)	18	23322757	23366451	4.57168
wdr48	101474352	WD repeat domain 48(wdr48)	18	23367913	23377048
LOC101483141	101483141	golgi reassembly stacking protein 1a(gorasp1a)	18	23377138	23382779
LOC101474064	101474064	cysteine/serine-rich nuclear protein 1(LOC101474064)	18	23384080	23391704
LOC101472691	101472691	xin actin binding repeat containing 1(xirp1)	18	23400318	23414147
LOC101472087	101472087	uncharacterized LOC101472087(LOC101472087)	18	23421547	23429900
LOC112436361	112436361	uncharacterized LOC112436361(LOC112436361)	18	23422921	23423332
LOC111500822	111500822	solute carrier family 22 member 14-like(LOC111500822)	18	23439368	23439963
LOC111500821	111500821	solute carrier family 22 member 14-like(LOC111500821)	18	23449846	23454313
LOC101471810	101471810	solute carrier family 22 member 13(LOC101471810)	18	23464893	23469556
LOC101471516	101471516	oxidative stress responsive kinase 1a(oxsr1a)	18	23472406	23483261
LOC101469784	101469784	1-phosphatidylinositol 4,5-bisphosphate phosphodiesterase delta-1(LOC101469784)	18	23486100	23496035
LOC101470658	101470658	CTD (carboxy-terminal domain, RNA polymerase II, polypeptide A) small phosphatase-like b(ctdsplb)	18	23496721	23513644
LOC101469332	101469332	hedgehog acyltransferase like, a(hhatla)	18	23514352	23523315
LOC101469034	101469034	kelch-like protein 40a(LOC101469034)	18	23525827	23530885
LOC101468532	101468532	vasoactive intestinal polypeptide receptor(LOC101468532)	18	23530923	23553974
LOC101467950	101467950	mitochondrial ubiquitin ligase activator of nfkb 1-A(LOC101467950)	18	23565043	23567704
eif2b5	101468255	eukaryotic translation initiation factor 2B, subunit 5 epsilon(eif2b5)	18	23567703	23573466
LOC101467645	101467645	crystallin J1A(LOC101467645)	18	23574680	23579104
LOC101467330	101467330	calsequestrin 1a(casq1a)	18	23582316	23593905
LOC101482572	101482572	uncharacterized LOC101482572(si:rp71-1g18.1)	18	23598440	23604656
LOC101466290	101466290	E3 ubiquitin/ISG15 ligase TRIM25(LOC101466290)	18	23606607	23611016
LOC101466571	101466571	TOX high mobility group box family member 4 a(tox4a)	18	23610964	23617813
LOC111500820	111500820	uncharacterized LOC111500820(LOC111500820)	18	23615088	23628790
chd8	101482276	chromodomain helicase DNA binding protein 8(chd8)	18	23619432	23638331
LOC101465999	101465999	cerebellin-1(LOC101465999)	18	23640000	23648983
LOC101465228	101465228	spalt-like transcription factor 2(sall2)	18	23654737	23663975
LOC101464934	101464934	matrix metallopeptidase 14b (membrane-inserted)(mmp14b)	18	23665599	23677112		x
LOC101464651	101464651	apoptotic chromatin condensation inducer 1a(acin1a)	18	23687439	23708763
lg18h14orf119	101464084	linkage group 18 C14orf119 homolog(lg18h14orf119)	18	23708867	23709935
LOC101481981	101481981	sporulation-specific protein 15(si:ch211-14a17.10)	18	23710113	23746259
dhrs1	101463780	dehydrogenase/reductase (SDR family) member 1(dhrs1)	18	23752683	23757042
LOC101488064	101488064	homeobox and leucine zipper encoding a(homeza)	18	23758190	23763106
rnf212b	101487600	ring finger protein 212B(rnf212b)	18	23763259	23770052
LOC101487311	101487311	zona pellucida sperm-binding protein 3(LOC101487311)	18	23771528	23773423
LOC101487026	101487026	zona pellucida sperm-binding protein 3(LOC101487026)	18	23776191	23778294
LOC101486740	101486740	NEDD8 ubiquitin like modifier, like(nedd8l)	18	23779999	23781653
LOC101486457	101486457	adaptor related protein complex 1 subunit gamma 2(ap1g2)	18	23781719	23796125
prmt5	101486164	protein arginine methyltransferase 5(prmt5)	18	23803104	23810685
LOC101481699	101481699	proteasome 20S subunit beta 11a(psmb11a)	18	23812409	23813962
LOC101485859	101485859	proteasome 20S subunit beta 5(psmb5)	18	23813969	23821490
LOC101485404	101485404	cadherin-2(LOC101485404)	18	23888144	24055145
LOC101484634	101484634	capping protein regulator and myosin 1 linker 3(carmil3)	18	24097838	24200502
rem2	101484005	RAS (RAD and GEM)-like GTP binding 2(rem2)	18	24231616	24266742
nop9	101483729	NOP9 nucleolar protein(nop9)	18	24290482	24301278
tgm1	101483426	transglutaminase 1 like 1(tgm1l1)	18	24309895	24324763
abhd4	101482864	abhydrolase domain containing 4, N-acyl phospholipase B(abhd4)	18	24333167	24337986
dad1	101483140	defender against cell death 1(dad1)	18	24338064	24341265
LOC101482571	101482571	polymeric immunoglobulin receptor(pigr)	18	24349710	24354000
LOC101482275	101482275	leucine rich repeat containing 24(lrrc24)	18	24373857	24390214
slc6a9	101481590	solute carrier family 6 member 9(slc6a9)	18	24404744	24487376		x
LOC101481311	101481311	Kruppel-like factor 17(klf17)	18	24500910	24503419
LOC101480830	101480830	ring finger protein 220a(rnf220a)	18	24610839	24773152
LOC112436396	112436396	uncharacterized LOC112436396(LOC112436396)	18	24780939	24781675
tmem53	101480338	transmembrane protein 53(tmem53)	18	24988492	24990605
toe1	101479858	target of EGR1, exonuclease(toe1)	18	24991876	24995651
LOC101479575	101479575	uncharacterized LOC101479575(si:ch73-382f3.1)	18	24995865	25001019
LOC101479008	101479008	selenoprotein P2(selenop2)	18	25002391	25006784
LOC101479286	101479286	ELOVL fatty acid elongase 8a(elovl8a)	18	25010417	25014596
fabp6	101478728	fatty acid binding protein 6(fabp6)	18	25019941	25035216
zswim5	101478442	zinc finger, SWIM-type containing 5(zswim5)	18	25096030	25170619
urod	101478159	uroporphyrinogen decarboxylase(urod)	18	25183643	25196536		x
LOC101477890	101477890	LYN proto-oncogene, Src family tyrosine kinase(lyn)	18	25196848	25211569
LOC101475998	101475998	catenin (cadherin-associated protein), delta 2b(ctnnd2b)	18	25229720	25475077
LOC101475705	101475705	ankyrin repeat domain 33Bb(ankrd33bb)	18	25489304	25502611
LOC101475102	101475102	E3 ubiquitin-protein ligase MARCH6(LOC101475102)	18	25506672	25530067
LOC101475400	101475400	fATP synthase c subunit lysine N-methyltransferase(atpsckmt)	18	25530171	25532141
LOC101474626	101474626	neuropilin and tolloid-like protein 1(LOC101474626)	18	25532685	25567630
LOC106675716	106675716	uncharacterized LOC106675716(LOC106675716)	18	25733771	25736063
klhl20	101485224	kelch-like family member 20(klhl20)	18	25754944	25777318
LOC101484549	101484549	LIM/homeobox protein Lhx8(LOC101484549)	18	25780260	25789372
LOC101484287	101484287	microtubule associated protein 4 like(map4l)	18	25834250	25966494
LOC105941235	105941235	myosin-7(LOC105941235)	18	25989409	26000495
LOC101470061	101470061	myosin-7(LOC101470061)	18	26004835	26016501
LOC101483728	101483728	myosin-7(LOC101483728)	18	26019923	26036946
LOC101484004	101484004	myosin-7(LOC101484004)	18	26041583	26055388
LOC106676625	106676625	uncharacterized LOC106676625(LOC106676625)	18	26068015	26071374
LOC101483423	101483423	fat storage inducing transmembrane protein 1, like(fitm1l)	18	26074214	26076625
LOC101482862	101482862	tRNA selenocysteine 1 associated protein 1b(trnau1apb)	18	26079652	26088510
trnaq-cug	111501082	transfer RNA glutamine (anticodon CUG)(trnaq-cug)	18	26088860	26088931
impad1	101483138	3'(2'), 5'-bisphosphate nucleotidase 2(bpnt2)	18	26089094	26101552
LOC112436477	112436477	aspartyl-tRNA synthetase 2, mitochondrial(dars2)	18	26101936	26107349
LOC101482603	101482603	crystallin, zeta (quinone reductase)(cryz)	18	26120616	26139835
LOC101482314	101482314	leucine rich repeat containing 53(lrrc53)	18	26146323	26151263
LOC112436356	112436356	uncharacterized LOC112436356(LOC112436356)	18	26278479	26279598
LOC101485494	101485494	bone morphogenetic protein/retinoic acid inducible neural-specific 2(brinp2)	18	26358689	26649540
LOC112436451	112436451	uncharacterized LOC112436451(LOC112436451)	18	26551928	26555078
astn1	101485951	astrotactin 1(astn1)	18	26681501	27164369	5.45849
pappa2	101487413	pappalysin 2(pappa2)	18	27165105	27256159
cop1	101487705	COP1 E3 ubiquitin ligase(cop1)	18	27262716	27279345
xrn1	101463778	5'-3' exoribonuclease 1(xrn1)	18	27280700	27305287
LOC101464083	101464083	collagen, type XV, alpha 1b(col15a1b)	18	27308116	27362477	5.61533
LOC101464365	101464365	solute carrier family 12 member 7(LOC101464365)	18	27366758	27409950
LOC101465227	101465227	cysteine-rich secretory protein LCCL domain-containing 1-like(LOC101465227)	18	27452471	27466437
LOC101470357	101470357	glutamate decarboxylase 3(gad3)	18	27477291	27514934
LOC101470657	101470657	bucky ball 2-like(buc2l)	18	27521730	27528576
LOC101465512	101465512	carbonic anhydrase(cahz)	18	27542106	27550261
LOC101465810	101465810	discs, large (Drosophila) homolog-associated protein 1a(dlgap1a)	18	27570541	27728514
ptf1a	101467037	pancreas associated transcription factor 1a(ptf1a)	18	27747597	27748999
LOC101470953	101470953	uncharacterized LOC101470953(LOC101470953)	18	27812208	27844020
LOC101471227	101471227	tissue factor(LOC101471227)	18	27845569	27862150
LOC105941234	105941234	uncharacterized LOC105941234(LOC105941234)	18	27888503	27889186
LOC101467327	101467327	family with sequence similarity 110 member B(fam110b)	18	27891167	27948086
LOC101468335	101468335	THAP domain-containing protein 6(LOC101468335)	18	27948293	27952200
atg10	101467642	ATG10 autophagy related 10 homolog (S. cerevisiae)(atg10)	18	27951685	27958274
LOC101469033	101469033	canopy FGF signaling regulator 1(cnpy1)	18	28005399	28018718
LOC101469331	101469331	engrailed homeobox 2b(en2b)	18	28054521	28057522
LOC106675718	106675718	uncharacterized LOC106675718(LOC106675718)	18	28071874	28075688
paxip1	101469600	PAX interacting (with transcription-activation domain) protein 1(paxip1)	18	28092099	28123356
LOC101474410	101474410	actin-related protein 2/3 complex subunit 5(LOC101474410)	18	28217408	28225650
rnf2	101474124	ring finger protein 2(rnf2)	18	28226426	28240630
LOC101474968	101474968	ADAMTS-like protein 2(si:ch211-267e7.3)	18	28248685	28296507
agl	101474686	amylo-alpha-1, 6-glucosidase, 4-alpha-glucanotransferase a(agla)	18	28316844	28353258
trnap-agg	112436514	transfer RNA proline (anticodon AGG)(trnap-agg)	18	28364394	28364465
trnap-agg	112436515	transfer RNA proline (anticodon AGG)(trnap-agg)	18	28366359	28366430
trnap-ugg	112436516	transfer RNA proline (anticodon UGG)(trnap-ugg)	18	28367306	28367377
LOC101474395	101474395	proenkephalin-A(LOC101474395)	18	28377722	28382292
LOC112436420	112436420	uncharacterized LOC112436420(LOC112436420)	18	28461605	28463706
LOC101473907	101473907	junctophilin-1(LOC101473907)	18	28514903	28556925
LOC112436418	112436418	uncharacterized LOC112436418(LOC112436418)	18	28536941	28538344

## Sheet: lightest intensity LG22
NC_036800.1:5920458-14736460
NCBI Gene symbol	NCBI Gene ID	DAVID Gene Name	LG	START	STOP	LOD score	GSEA candidate
trnag-ccc	111501367	transfer RNA glycine (anticodon CCC)(trnag-ccc)	22	5932539	5932609
trnag-ccc	111501368	transfer RNA glycine (anticodon CCC)(trnag-ccc)	22	5934382	5934452
LOC101487351	101487351	PVR cell adhesion molecule related 2 like(pvrl2l)	22	5949336	6282651
LOC101487824	101487824	ATPase Na+/K+ transporting subunit alpha 3a(atp1a3a)	22	6327129	6353033
LOC101464014	101464014	POU domain, class 2, transcription factor 2(LOC101464014)	22	6385794	6450121
LOC101464305	101464305	Ets2 repressor factor(erf)	22	6483469	6528369
LOC101471553	101471553	capicua transcriptional repressor a(cica)	22	6605159	6656316
LOC101472422	101472422	glycogen synthase kinase 3 alpha a(gsk3aa)	22	6657164	6675558
LOC101472719	101472719	ladderlectin(LOC101472719)	22	6680624	6683392
LOC101473407	101473407	Zinc finger protein 706-like(zgc:91910)	22	6684852	6689163
bmp8a	101473689	bone morphogenetic protein 8a(bmp8a)	22	6689941	6702029
LOC101473995	101473995	microtubule actin crosslinking factor 1a(macf1a)	22	6705677	6941403
ndufs5	101476605	NADH:ubiquinone oxidoreductase subunit S5(ndufs5)	22	6944704	6950107
rnf19b	101477077	ring finger protein 19B(rnf19b)	22	6951609	6993833
LOC112430163	112430163	adenylate kinase 2(ak2)	22	7001893	7020307
LOC101483182	101483182	hepatic lectin(LOC101483182)	22	7022268	7037850
LOC112430243	112430243	uncharacterized LOC112430243(LOC112430243)	22	7050761	7061954
LOC112430244	112430244	uncharacterized LOC112430244(LOC112430244)	22	7062053	7063454
LOC112429789	112429789	uncharacterized LOC112429789(LOC112429789)	22	7083027	7084904
LOC112430245	112430245	uncharacterized LOC112430245(LOC112430245)	22	7097096	7108485
LOC112430246	112430246	neuronal-specific septin-3-like(LOC112430246)	22	7108733	7109781
LOC112430247	112430247	C-type mannose receptor 2-like(LOC112430247)	22	7116486	7124400
LOC112430248	112430248	C-type lectin domain family 4 member E-like(LOC112430248)	22	7142453	7144695
LOC106674948	106674948	mitogen-activated protein kinase kinase kinase 2(LOC106674948)	22	7150883	7155938
LOC112430134	112430134	uncharacterized LOC112430134(LOC112430134)	22	7152569	7153616
LOC112430133	112430133	uncharacterized LOC112430133(LOC112430133)	22	7155842	7159779
LOC112430156	112430156	uncharacterized LOC112430156(LOC112430156)	22	7160150	7160907
LOC112429817	112429817	zinc finger MYM-type protein 4-like(LOC112429817)	22	7175527	7187307
LOC112430170	112430170	uncharacterized LOC112430170(LOC112430170)	22	7187330	7187980
LOC112430249	112430249	zinc finger MYM-type protein 4-like(LOC112430249)	22	7189804	7192966
LOC112430250	112430250	uncharacterized LOC112430250(LOC112430250)	22	7193895	7204587
LOC112429693	112429693	zinc finger MYM-type protein 4-like(LOC112429693)	22	7205417	7223823
sfpq	101479989	splicing factor proline/glutamine-rich(sfpq)	22	7231319	7249966
lypla2	101480371	lysophospholipase 2(lypla2)	22	7252132	7274784
pithd1	101480664	PITH (C-terminal proteasome-interacting domain of thioredoxin-like) domain containing 1(pithd1)	22	7276295	7285061
eloa	101480953	elongin A(eloa)	22	7287948	7304812
klhl31	101481250	kelch-like family member 43(klhl43)	22	7306244	7321012
rpl11	101481534	ribosomal protein L11(rpl11)	22	7322309	7326138
LOC101482018	101482018	cyclic GMP-AMP synthase(LOC101482018)	22	7328137	7337840
LOC101482897	101482897	elongation factor 1-alpha(LOC101482897)	22	7339755	7349880
LOC101482309	101482309	elongation factor 1-alpha(LOC101482309)	22	7350320	7353633
LOC101466415	101466415	sialin(si:ch1073-513e17.1)	22	7367372	7381843
LOC101465927	101465927	MYC binding protein(mycbp)	22	7381947	7384841
LOC101465434	101465434	gap junction alpha-9 protein(LOC101465434)	22	7386186	7390616
LOC101465146	101465146	serine/arginine-rich splicing factor 10(LOC101465146)	22	7392914	7400104
LOC101464288	101464288	fatty acid-binding protein, liver-like(LOC101464288)	22	7400197	7402550
LOC101464569	101464569	Na(+)/H(+) exchanger beta(LOC101464569)	22	7401349	7417876
LOC105941350	105941350	uncharacterized LOC105941350(LOC105941350)	22	7421556	7425189
cfap69	101487906	cilia and flagella associated protein 69(cfap69)	22	7425677	7440668
kdm1b	101463800	lysine demethylase 1B(kdm1b)	22	7440742	7454029
LOC101487232	101487232	nucleolar and coiled-body phosphoprotein 1(LOC101487232)	22	7454672	7461778
dpy19l4	101486948	dpy-19 like 4(dpy19l4)	22	7462975	7475130
ints8	101485973	integrator complex subunit 8(ints8)	22	7476451	7490982
LOC101486478	101486478	G1/S-specific cyclin-E1(LOC101486478)	22	7490887	7497122
LOC101470484	101470484	T-cell differentiation antigen CD6(LOC101470484)	22	7499874	7512578
gdf6	101485415	growth differentiation factor 6b(gdf6b)	22	7544622	7546462
pkhd1l1	101484755	PKHD1 like 1, tandem duplicate 1(pkhd1l1.1)	22	7547294	7591876
LOC101484307	101484307	transcription and mRNA export factor ENY2-2(LOC101484307)	22	7594176	7595770
nudcd1	101484022	NudC domain containing 1(nudcd1)	22	7596011	7651020
LOC112430187	112430187	zinc finger BED domain-containing protein 1-like(LOC112430187)	22	7642526	7644431
LOC101483748	101483748	thyrotropin-releasing hormone receptor b(trhrb)	22	7666489	7673626
LOC101483447	101483447	transmembrane protein 74(LOC101483447)	22	7693960	7696262
LOC101483159	101483159	eukaryotic translation initiation factor 3, subunit E, b(eif3eb)	22	7722869	7732904
LOC101481807	101481807	plectin a(pleca)	22	7738486	7845476	4.52668
LOC101481516	101481516	doublesex- and mab-3-related transcription factor C2(LOC101481516)	22	7849952	7852931
eppk1	105941349	epiplakin 1(eppk1)	22	7870583	7886450
fbxl6	101481126	F-box and leucine-rich repeat protein 6(fbxl6)	22	7886533	7894209
LOC101480848	101480848	uncharacterized LOC101480848(LOC101480848)	22	7894677	7903071
LOC101480558	101480558	solute carrier family 52, riboflavin transporter, member 2(LOC101480558)	22	7904156	7911295
LOC101480268	101480268	riboflavin transporter 2(si:ch73-196l6.5)	22	7912804	7919127
LOC101479784	101479784	nuclear factor of activated T cells 1(nfatc1)	22	7926221	7975630
atp9b	101470194	ATPase phospholipid transporting 9B(atp9b)	22	7992136	8036180
LOC101479510	101479510	spalt-like transcription factor 3b(sall3b)	22	8037073	8046930
LOC101469617	101469617	galanin receptor 1a(galr1a)	22	8096458	8100676
LOC101477913	101477913	myelin basic protein a(mbpa)	22	8124801	8132849
LOC101477249	101477249	zinc finger and BTB domain containing 22a(zbtb22a)	22	8139143	8144082
scn1b	101476965	sodium voltage-gated channel beta subunit 1(scn1b)	22	8146729	8156909
naxe	101476693	NAD(P)HX epimerase(naxe)	22	8159068	8164022
LOC101476203	101476203	lamin-A(LOC101476203)	22	8164862	8172198
LOC101475514	101475514	uncharacterized LOC101475514(LOC101475514)	22	8174226	8174742
LOC101475720	101475720	upstream transcription factor 2, c-fos interacting(usf2)	22	8174898	8183743
tekt2	101475217	tektin 2 (testicular)(tekt2)	22	8188154	8194594
LOC101474928	101474928	free fatty acid receptor 3(LOC101474928)	22	8196146	8197929
LOC101469345	101469345	free fatty acid receptor 3-like(LOC101469345)	22	8203730	8204692
LOC101469049	101469049	argonaute RISC catalytic component 3b(ago3b)	22	8206720	8232024
LOC101474645	101474645	sodium/hydrogen exchanger 3-like(LOC101474645)	22	8238168	8252060
olah	101474377	oleoyl-ACP hydrolase(olah)	22	8273410	8277725
LOC101473782	101473782	sodium/hydrogen exchanger 3(LOC101473782)	22	8277759	8293111
LOC101474089	101474089	sodium/hydrogen exchanger 3(LOC101474089)	22	8302812	8320413	4.31936
LOC101473301	101473301	lipase, hormone-sensitive a(lipea)	22	8335883	8351294
LOC101472794	101472794	probable ATP-dependent RNA helicase ddx6(LOC101472794)	22	8355903	8365433
LOC101472306	101472306	translocase of outer mitochondrial membrane 40 homolog, like(tomm40l)	22	8370481	8378629
LOC101472019	101472019	apolipoprotein A-I(LOC101472019)	22	8381716	8382911
LOC101471536	101471536	apolipoprotein A-IV-like(LOC101471536)	22	8386451	8387665
LOC101471249	101471249	apolipoprotein Ea(apoea)	22	8390328	8392981		x
msto1	101468764	misato mitochondrial distribution and morphology regulator 1(msto1)	22	8394075	8400680
LOC101468456	101468456	serine and arginine rich splicing factor 4(srsf4)	22	8402758	8410245
LOC101470483	101470483	XK-related protein 8(LOC101470483)	22	8410880	8413542
LOC106675126	106675126	XK-related protein 8(LOC106675126)	22	8415694	8419021
LOC112430135	112430135	uncharacterized LOC112430135(LOC112430135)	22	8421053	8422877
tmem170b	101467253	transmembrane protein 170B(tmem170b)	22	8491956	8507972
hivep1	101466862	HIVEP zinc finger 1(hivep1)	22	8548455	8614053
edn1	101467161	endothelin 1(edn1)	22	8618003	8621573
LOC112430251	112430251	uncharacterized LOC112430251(LOC112430251)	22	8705579	8712345
tpmt	101486771	thiopurine S-methyltransferase(tpmt)	22	8780678	8783729
LOC101474749	101474749	zinc finger CCCH-type containing 12Ab(zc3h12ab)	22	8799640	8811706
LOC101475038	101475038	organic solute carrier partner 1a(oscp1a)	22	8848233	8857267
lsm10	101475331	LSM10, U7 small nuclear RNA associated(lsm10)	22	8857451	8861873
LOC101475639	101475639	eva-1 homolog Bb (C. elegans)(eva1bb)	22	8863804	8872725
thrap3	101476123	thyroid hormone receptor associated protein 3b(thrap3b)	22	8874255	8896256
LOC101476604	101476604	MAP7 domain containing 1b(map7d1b)	22	8908381	8964961
stpg1	101478666	sperm-tail PG-rich repeat containing 1(stpg1)	22	8971300	8974710
meaf6	101478195	MYST/Esa1-associated factor 6(meaf6)	22	8974701	8979994
LOC101480367	101480367	four and a half LIM domains 3b(fhl3b)	22	8991490	9016437
LOC101480084	101480084	Ras-related GTP binding Cb(rragcb)	22	9019027	9025054
ppt1	101479416	palmitoyl-protein thioesterase 1 (ceroid-lipofuscinosis, neuronal 1, infantile)(ppt1)	22	9024568	9033854
cap1	101479130	CAP, adenylate cyclase-associated protein 1 (yeast)(cap1)	22	9033869	9048471
kiaa0319l	101480660	KIAA0319-like ortholog(kiaa0319l)	22	9050284	9089251
ncdn	101481143	neurochondrin(ncdn)	22	9089837	9095786
tfap2e	101481629	transcription factor AP-2 epsilon(tfap2e)	22	9096745	9110008
psmb2	101482403	proteasome 20S subunit beta 2(psmb2)	22	9115706	9133343
cdca5	101482108	cell division cycle associated 5(cdca5)	22	9133364	9135096
lg22h1orf216	101482891	linkage group 22 C1orf216 homolog(lg22h1orf216)	22	9152022	9155004
clspn	101483176	claspin(clspn)	22	9160856	9175718
LOC101466128	101466128	argonaute RISC component 4(ago4)	22	9176827	9197708
LOC101483656	101483656	claudin-4-like(LOC101483656)	22	9205304	9205993
lg22h1orf109	101483946	c19h1orf109 homolog (H. sapiens)(c19h1orf109)	22	9212438	9214860
cdca8	101484223	cell division cycle associated 8(cdca8)	22	9214971	9219510
LOC106676987	106676987	uncharacterized LOC106676987(LOC106676987)	22	9410312	9411900
epha10	101484490	EPH receptor A10(epha10)	22	9496339	9658890
LOC101484963	101484963	prolyl endopeptidase(LOC101484963)	22	9665584	9679616
LOC101485261	101485261	PR domain zinc finger protein 1(LOC101485261)	22	9695818	9707163
LOC112430256	112430256	uncharacterized LOC112430256(LOC112430256)	22	9756893	9758407
LOC112429814	112429814	annexin A2-like(LOC112429814)	22	9759783	9768656
LOC112430132	112430132	mucin-22-like(LOC112430132)	22	9768747	9770920
LOC101485996	101485996	uncharacterized LOC101485996(LOC101485996)	22	9783125	9786443
LOC101486201	101486201	Mediator of RNA polymerase II transcription subunit 30-like(zgc:114119)	22	9794092	9799383
LOC101486492	101486492	exostoses (multiple) 1c(ext1c)	22	9801133	9888603
LOC112430188	112430188	probable thiopurine S-methyltransferase(LOC112430188)	22	9890099	9892921
LOC105940878	105940878	uncharacterized LOC105940878(LOC105940878)	22	9898101	9908769
LOC106674475	106674475	probable thiopurine S-methyltransferase(LOC106674475)	22	9900866	9908832
ppp1r36	101487061	protein phosphatase 1 regulatory subunit 36(ppp1r36)	22	9911607	9921503
LOC101487536	101487536	syndecan 2(sdc2)	22	9924073	9965930
LOC101487821	101487821	uncharacterized LOC101487821(LOC101487821)	22	10048421	10054652
LOC106676719	106676719	uncharacterized LOC106676719(LOC106676719)	22	10115360	10118195
LOC106676305	106676305	G2/M phase-specific E3 ubiquitin-protein ligase-like(LOC106676305)	22	10118209	10119784
LOC106676303	106676303	uncharacterized LOC106676303(LOC106676303)	22	10119914	10120861
LOC112430258	112430258	uncharacterized LOC112430258(LOC112430258)	22	10122471	10124886
angpt1	101488097	angiopoietin 1(angpt1)	22	10137097	10199970
abra	101463815	actin binding Rho activating protein b(abrab)	22	10213092	10216134
samd12	101464118	sterile alpha motif domain containing 12(samd12)	22	10221099	10352955	3.67496
LOC101464589	101464589	exostosin glycosyltransferase 1b(ext1b)	22	10390368	10520480
med30	101464873	mediator complex subunit 30(med30)	22	10525994	10580381
slc30a8	101465354	solute carrier family 30 member 8(slc30a8)	22	10585465	10595953
LOC101465635	101465635	protein FAM167A(si:ch211-153f2.3)	22	10601313	10607309
LOC101466708	101466708	RAD21 cohesin complex component b(rad21b)	22	10613533	10624051
utp23	101466426	UTP23 small subunit processome component(utp23)	22	10622945	10625649
rnf5	101466966	ring finger protein 5(rnf5)	22	10626544	10637056
slc44a4	101467465	solute carrier family 44 member 4(slc44a4)	22	10639640	10655400
ehmt2	101468177	euchromatic histone-lysine N-methyltransferase 2(ehmt2)	22	10656259	10671816
LOC101468470	101468470	zinc finger and BTB domain-containing protein 12(LOC101468470)	22	10671842	10684164
nelfe	101469819	negative elongation factor complex member E(nelfe)	22	10683975	10689352
skiv2l	101469545	SKI2 subunit of superkiller complex(skiv2l)	22	10689499	10709312
prrt1	101470100	proline-rich transmembrane protein 1(prrt1)	22	10709457	10722245
tmem268	101470395	transmembrane protein 268(tmem268)	22	10724728	10736316
LOC101471068	101471068	sialidase-1(LOC101471068)	22	10739322	10747264
LOC101471550	101471550	sialidase-1(LOC101471550)	22	10750653	10762570
LOC101471845	101471845	proline-rich coiled-coil 2A(prrc2a)	22	10766522	10786848
LOC101472534	101472534	casein kinase 2, beta polypeptide(csnk2b)	22	10788276	10797799
LOC101473015	101473015	sperm acrosome associated 4 like(spaca4l)	22	10807179	10815579
LOC101473601	101473601	sperm acrosome membrane-associated protein 4(LOC101473601)	22	10829103	10832828
LOC101473902	101473902	sperm acrosome membrane-associated protein 4(LOC101473902)	22	10887755	10891192
LOC101474197	101474197	chloride intracellular channel 1(clic1)	22	10899583	10905768
LOC101474666	101474666	prostate stem cell antigen(LOC101474666)	22	10907218	10912320
LOC106676724	106676724	uncharacterized LOC106676724(LOC106676724)	22	10907942	10910011
LOC101474952	101474952	dimethylarginine dimethylaminohydrolase 2(ddah2)	22	10915717	10927143	3.57781
rps5	101475241	ribosomal protein S5(rps5)	22	10927367	10930625
LOC111501624	111501624	small nucleolar RNA SNORA3/SNORA45 family(LOC111501624)	22	10927786	10927917
LOC111501625	111501625	small nucleolar RNA SNORA3/SNORA45 family(LOC111501625)	22	10929427	10929559
ppt2	101475534	palmitoyl-protein thioesterase 2b(ppt2b)	22	10931926	10940978
LOC101475829	101475829	carnitine O-acetyltransferase b(cratb)	22	10942847	10957979
LOC101476124	101476124	uncharacterized LOC101476124(LOC101476124)	22	10961021	10971452
nrm	101476417	nurim(nrm)	22	10971971	10975156
trnak-cuu	111501628	transfer RNA lysine (anticodon CUU)(trnak-cuu)	22	10974682	10974754
LOC101476707	101476707	LIM domains containing 1b(limd1b)	22	10975294	10976927
LOC101476980	101476980	CUB domain containing protein 1b(cdcp1b)	22	10979463	10995818
LOC101477454	101477454	tetranectin(LOC101477454)	22	10995908	10998330
exosc7	101477729	exosome component 7(exosc7)	22	10999622	11003287
zdhhc3	101478018	zinc finger DHHC-type palmitoyltransferase 3(zdhhc3)	22	11004017	11018963
LOC101478296	101478296	transmembrane protein 42(LOC101478296)	22	11020639	11027327
trnak-cuu	111501626	transfer RNA lysine (anticodon CUU)(trnak-cuu)	22	11038517	11038589
trnal-caa	111501632	transfer RNA leucine (anticodon CAA)(trnal-caa)	22	11039050	11039160
trnak-cuu	112430321	transfer RNA lysine (anticodon CUU)(trnak-cuu)	22	11040114	11040186
trnal-caa	112430332	transfer RNA leucine (anticodon CAA)(trnal-caa)	22	11040652	11040762
trnak-cuu	111501633	transfer RNA lysine (anticodon CUU)(trnak-cuu)	22	11041716	11041788
osbpl10	101478574	oxysterol binding protein like 10(osbpl10)	22	11050391	11162322
LOC101478849	101478849	dolichyl-diphosphooligosaccharide--protein glycosyltransferase subunit STT3B(LOC101478849)	22	11164557	11269248
LOC101479131	101479131	TGF-beta receptor type-2(LOC101479131)	22	11282304	11303201
LOC101479418	101479418	RNA-binding motif, single-stranded-interacting protein 3(LOC101479418)	22	11334518	11630433	3.61824
LOC101480282	101480282	eomesodermin homolog a(eomesa)	22	11688008	11692413
LOC101481040	101481040	sodium bicarbonate cotransporter 3(LOC101481040)	22	11704326	11763801
LOC101482892	101482892	homocysteine-responsive endoplasmic reticulum-resident ubiquitin-like domain member 2 protein(LOC101482892)	22	11764924	11774124
LOC101483178	101483178	adhesion G protein-coupled receptor B1(LOC101483178)	22	11887059	11909937
atp5if1	101483658	ATP synthase inhibitory factor subunit 1a(atp5if1a)	22	11920756	11922549		x
LOC101483948	101483948	heterogeneous nuclear ribonucleoprotein R(LOC101483948)	22	11922953	11926792
dnajc8	101484576	DnaJ (Hsp40) homolog, subfamily C, member 8(dnajc8)	22	11931116	11935709
clk2	101484857	CDC-like kinase 2a(clk2a)	22	11939259	11949456
LOC101485997	101485997	histone-lysine N-methyltransferase SETDB1-B(LOC101485997)	22	11949610	11959997
LOC101486493	101486493	histone-lysine N-methyltransferase SETDB1-B(LOC101486493)	22	11961092	11966997
LOC111501618	111501618	5S ribosomal RNA(LOC111501618)	22	11967369	11967487
LOC101487156	101487156	ceramide synthase 2a(cers2a)	22	11972298	11985967
LOC101487537	101487537	cugbp, Elav-like family member 3a(celf3a)	22	11987707	12022078
LOC101488015	101488015	regulation of nuclear pre-mRNA domain containing 2a(rprd2a)	22	12026210	12042306
LOC101464120	101464120	circadian associated repressor of transcription a(ciarta)	22	12043638	12048862
mrps21	101464400	mitochondrial ribosomal protein S21(mrps21)	22	12052328	12054161
LOC101464684	101464684	cellular retinoic acid binding protein 2, b(crabp2b)	22	12058503	12063773
scamp3	101464968	secretory carrier membrane protein 3(scamp3)	22	12081932	12094398
LOC101465256	101465256	ring finger protein 115b(rnf115b)	22	12095133	12103550
LOC101465538	101465538	ash1 (absent, small, or homeotic)-like (Drosophila)(ash1l)	22	12105906	12137321
lrrc71	101465944	leucine rich repeat containing 71(lrrc71)	22	12139409	12148313
LOC101466427	101466427	ribosomal protein S27(rps27.1)	22	12149677	12151919
LOC111501622	111501622	small nucleolar RNA SNORA35(LOC111501622)	22	12151330	12151459
LOC101466709	101466709	small conductance calcium-activated potassium channel protein 1(LOC101466709)	22	12152249	12162508
LOC101467181	101467181	cholinergic receptor, nicotinic, alpha 11(chrna11)	22	12172592	12192962
trnak-cuu	111501634	transfer RNA lysine (anticodon CUU)(trnak-cuu)	22	12205195	12205267
LOC101467680	101467680	sorting nexin 27a(snx27a)	22	12209953	12224577
LOC101467985	101467985	ictacalcin(LOC101467985)	22	12230723	12232776
LOC106676726	106676726	uncharacterized LOC106676726(LOC106676726)	22	12234169	12235751
LOC112430252	112430252	uncharacterized LOC112430252(LOC112430252)	22	12249243	12254183
LOC112430253	112430253	uncharacterized LOC112430253(LOC112430253)	22	12254242	12257224
LOC112430175	112430175	uncharacterized LOC112430175(LOC112430175)	22	12272294	12272664
LOC101469063	101469063	ictacalcin(LOC101469063)	22	12277112	12279151
LOC101469546	101469546	protein S100-A10(LOC101469546)	22	12284583	12286147
LOC101469820	101469820	uncharacterized LOC101469820(LOC101469820)	22	12287903	12289206
LOC101470499	101470499	tripartite motif containing 46b(trim46b)	22	12291562	12306582
dpm3	101471171	dolichyl-phosphate mannosyltransferase subunit 3, regulatory(dpm3)	22	12320435	12322265
LOC101471458	101471458	ephrin-A1a(efna1a)	22	12332326	12346802
LOC101471750	101471750	ephrin-A3a(efna3a)	22	12391208	12469355	3.75317
LOC106676715	106676715	uncharacterized LOC106676715(LOC106676715)	22	12476899	12480253
LOC101472420	101472420	CDC28 protein kinase regulatory subunit 1B(cks1b)	22	12550253	12552202
LOC101472717	101472717	pre-B-cell leukemia homeobox interacting protein 1a(pbxip1a)	22	12554764	12569586
LOC101473602	101473602	S100 calcium binding protein A11(s100a11)	22	12572219	12574091
LOC101473903	101473903	S100 calcium binding protein U(s100u)	22	12575475	12582445
LOC101474199	101474199	S100 calcium binding protein S(s100s)	22	12584157	12586954
she	101474841	Src homology 2 domain containing E(LOC101474841)	22	12593329	12602517
pygo2	101475136	pygopus homolog 2 (Drosophila)(pygo2)	22	12603661	12610257
LOC101475830	101475830	cingulin b(cgnb)	22	12612079	12634955
LOC101476708	101476708	tuftelin 1b(tuft1b)	22	12639520	12658975
lg22h1orf43	101477165	linkage group 22 C1orf43 homolog(lg22h1orf43)	22	12659133	12662845
ubap2l	101477455	ubiquitin associated protein 2-like(ubap2l)	22	12664303	12688785
hax1	101478479	HCLS1 associated protein X-1(hax1)	22	12690528	12692776
aqp10	101478759	aquaporin 10b(aqp10b)	22	12695313	12699322
LOC101479047	101479047	zinc finger protein 687b(znf687b)	22	12700358	12713945
LOC111501621	111501621	small nucleolar RNA SNORA13(LOC111501621)	22	12705177	12705311
LOC101479706	101479706	26S proteasome non-ATPase regulatory subunit 4(LOC101479706)	22	12714049	12721015
LOC101479988	101479988	phosphatidylinositol 4-phosphate 5-kinase type-1 alpha(LOC101479988)	22	12721828	12737462
LOC106676730	106676730	extracellular matrix protein 1(LOC106676730)	22	12739660	12747819
LOC101480572	101480572	potassium/sodium hyperpolarization-activated cyclic nucleotide-gated channel 2(LOC101480572)	22	12753272	12765937
LOC101480862	101480862	NADH dehydrogenase [ubiquinone] flavoprotein 1, mitochondrial(LOC101480862)	22	12767257	12772149
LOC101481343	101481343	gastrula zinc finger protein XlCGF52.1(LOC101481343)	22	12773327	12777787
LOC101467874	101467874	histone-lysine N-methyltransferase 2B(LOC101467874)	22	12780577	12814766
LOC101481630	101481630	40S ribosomal protein S19(LOC101481630)	22	12819038	12825912
LOC101481921	101481921	origin recognition complex subunit 4(LOC101481921)	22	12856014	12863201
LOC101468179	101468179	transmembrane protein 79a(tmem79a)	22	12867548	12877401
LOC101482893	101482893	myocyte-specific enhancer factor 2D homolog(LOC101482893)	22	12879799	12912012
LOC106676721	106676721	uncharacterized LOC106676721(LOC106676721)	22	12931297	12935837
LOC101483761	101483761	brevican core protein(LOC101483761)	22	12965842	12988371
mrpl24	101484225	mitochondrial ribosomal protein L24(mrpl24)	22	12996189	12999214
hdgf	101484675	heparin binding growth factor(hdgf)	22	13000938	13008920
prcc	101485161	proline rich mitotic checkpoint control factor(prcc)	22	13012422	13017676
mrpl9	101485432	mitochondrial ribosomal protein L9(mrpl9)	22	13018150	13020926
LOC101486202	101486202	uncharacterized LOC101486202(si:dkey-266f7.9)	22	13027824	13031181	3.82535
LOC101486494	101486494	rapunzel 2(rpz2)	22	13036837	13039651
krit1	101486773	KRIT1 ankyrin repeat containing(krit1)	22	13041032	13049525
LOC101487063	101487063	lanosterol 14-alpha demethylase(LOC101487063)	22	13050605	13055219
akap9	101487349	A kinase (PRKA) anchor protein 9(akap9)	22	13056014	13122065
mterf1	101487631	mitochondrial transcription termination factor 1(mterf1)	22	13127661	13130305
dus3l	101487919	dihydrouridine synthase 3-like (S. cerevisiae)(dus3l)	22	13131252	13138011
LOC101463622	101463622	zona pellucida sperm-binding protein 4(LOC101463622)	22	13138922	13142414
LOC106676710	106676710	cytosolic non-specific dipeptidase(LOC106676710)	22	13145315	13155865
LOC112430254	112430254	GTPase IMAP family member 5-like(LOC112430254)	22	13160174	13160659
LOC101468473	101468473	cytosolic non-specific dipeptidase(LOC101468473)	22	13169740	13179905
LOC101468783	101468783	cytosolic non-specific dipeptidase(LOC101468783)	22	13184000	13190305
LOC101463914	101463914	GTPase IMAP family member 5-like(LOC101463914)	22	13191763	13194991
LOC101469064	101469064	cytosolic non-specific dipeptidase(LOC101469064)	22	13198025	13205079
recql4	101469359	RecQ helicase-like 4(recql4)	22	13206513	13219332
slc39a4	101464209	solute carrier family 39 member 4(slc39a4)	22	13264364	13281094
LOC101464490	101464490	CD59 glycoprotein(LOC101464490)	22	13304681	13307698
LOC101464776	101464776	transcriptional repressor scratch 1(LOC101464776)	22	13352981	13363381
LOC112429731	112429731	kelch-like protein 10(LOC112429731)	22	13381954	13387865
LOC112430260	112430260	kelch-like protein 10(LOC112430260)	22	13392345	13400202
LOC101469635	101469635	uncharacterized LOC101469635(zgc:63863)	22	13464109	13475886
LOC101469920	101469920	diacylglycerol O-acyltransferase 1a(dgat1a)	22	13475992	13490288
cfap20	101465070	cilia and flagella associated protein 20(cfap20)	22	13492472	13496167
LOC101470211	101470211	G-protein coupled receptor 20-like(LOC101470211)	22	13503315	13505537
LOC101465736	101465736	solute carrier family 45 member 4(LOC101465736)	22	13509037	13562538
LOC101466229	101466229	DENN/MADD domain containing 3a(dennd3a)	22	13570219	13598623
LOC101466521	101466521	uncharacterized LOC101466521(LOC101466521)	22	13600219	13603700
trnah-gug	112430300	transfer RNA histidin (anticodon GUG)(trnah-gug)	22	13609545	13609616
trnah-gug	112430301	transfer RNA histidin (anticodon GUG)(trnah-gug)	22	13610089	13610160
trnah-gug	112430302	transfer RNA histidin (anticodon GUG)(trnah-gug)	22	13610963	13611034
trnah-gug	112430303	transfer RNA histidin (anticodon GUG)(trnah-gug)	22	13611765	13611835
trnah-gug	112430304	transfer RNA histidin (anticodon GUG)(trnah-gug)	22	13615286	13615357
trnah-gug	112430305	transfer RNA histidin (anticodon GUG)(trnah-gug)	22	13616153	13616223
trnah-gug	112430306	transfer RNA histidin (anticodon GUG)(trnah-gug)	22	13617804	13617875
trnah-gug	112430307	transfer RNA histidin (anticodon GUG)(trnah-gug)	22	13619537	13619608
trnah-gug	112430308	transfer RNA histidin (anticodon GUG)(trnah-gug)	22	13621207	13621277
trnah-gug	112430309	transfer RNA histidin (anticodon GUG)(trnah-gug)	22	13622844	13622915
trnah-gug	112430310	transfer RNA histidin (anticodon GUG)(trnah-gug)	22	13623777	13623847
trnah-gug	112430311	transfer RNA histidin (anticodon GUG)(trnah-gug)	22	13624900	13624971
trnah-gug	112430312	transfer RNA histidin (anticodon GUG)(trnah-gug)	22	13626809	13626880
trnah-gug	112430313	transfer RNA histidin (anticodon GUG)(trnah-gug)	22	13628541	13628612
trnah-gug	112430314	transfer RNA histidin (anticodon GUG)(trnah-gug)	22	13630213	13630284
trnah-gug	112430315	transfer RNA histidin (anticodon GUG)(trnah-gug)	22	13631828	13631899
trnah-gug	112430316	transfer RNA histidin (anticodon GUG)(trnah-gug)	22	13632761	13632832
trnah-gug	112430317	transfer RNA histidin (anticodon GUG)(trnah-gug)	22	13633888	13633959
trnah-gug	112430318	transfer RNA histidin (anticodon GUG)(trnah-gug)	22	13635204	13635275
trnah-gug	112430319	transfer RNA histidin (anticodon GUG)(trnah-gug)	22	13636346	13636417
trnah-gug	112430320	transfer RNA histidin (anticodon GUG)(trnah-gug)	22	13637252	13637323
trnah-gug	112430322	transfer RNA histidin (anticodon GUG)(trnah-gug)	22	13638775	13638846
trnah-gug	112430323	transfer RNA histidin (anticodon GUG)(trnah-gug)	22	13639678	13639749
trnah-gug	112430324	transfer RNA histidin (anticodon GUG)(trnah-gug)	22	13641194	13641265
trnah-gug	112430325	transfer RNA histidin (anticodon GUG)(trnah-gug)	22	13642339	13642410
trnah-gug	112430326	transfer RNA histidin (anticodon GUG)(trnah-gug)	22	13644196	13644267
trnah-gug	112430327	transfer RNA histidin (anticodon GUG)(trnah-gug)	22	13645932	13646003
trnah-gug	112430328	transfer RNA histidin (anticodon GUG)(trnah-gug)	22	13647159	13647230
trnah-gug	112430329	transfer RNA histidin (anticodon GUG)(trnah-gug)	22	13648915	13648986
trnah-gug	112430330	transfer RNA histidin (anticodon GUG)(trnah-gug)	22	13649811	13649882
trnah-gug	112430331	transfer RNA histidin (anticodon GUG)(trnah-gug)	22	13652091	13652162
trnah-gug	111501635	transfer RNA histidin (anticodon GUG)(trnah-gug)	22	13656080	13656151
trnah-gug	111501627	transfer RNA histidin (anticodon GUG)(trnah-gug)	22	13656469	13656540
LOC101470500	101470500	protein tyrosine kinase 2aa(ptk2aa)	22	13658272	13724787
trnav-cac	111501629	transfer RNA valine (anticodon CAC)(trnav-cac)	22	13725671	13725743
rplp1	101466710	ribosomal protein, large, P1(rplp1)	22	13726824	13728889
clptm1l	101466968	CLPTM1 like(clptm1l)	22	13736909	13745612
trnah-gug	111501630	transfer RNA histidin (anticodon GUG)(trnah-gug)	22	13749329	13749400
trnah-gug	111501631	transfer RNA histidin (anticodon GUG)(trnah-gug)	22	13750230	13750301
trps1	101467466	trichorhinophalangeal syndrome I(trps1)	22	13938494	14057052
LOC112430131	112430131	uncharacterized LOC112430131(LOC112430131)	22	14222574	14223743
LOC101468178	101468178	CUB and Sushi multiple domains 3b(csmd3b)	22	14239030	14645312	3.71977
LOC112430185	112430185	uncharacterized LOC112430185(LOC112430185)	22	14472309	14496249
LOC101468472	101468472	teashirt homolog 1(LOC101468472)	22	14685167	14826458	3.56407

## Sheet: Range intensity LG2
NC_036781.1:28321874-32447866
NCBI Gene symbol	NCBI Gene ID	DAVID Gene Name	LG	START	STOP	LOD score	GSEA candidate
mrpl11	101476964	mitochondrial ribosomal protein L11(mrpl11)	2	28265360	28327389	2.81894
LOC101470485	101470485	uncharacterized LOC101470485(si:rp71-46j2.7)	2	28329341	28347186
LOC106676295	106676295	solute carrier family 25 member 5(slc25a5)	2	28351412	28353875
slc25a43	106676294	solute carrier family 25 member 43(slc25a43)	2	28353980	28360278
LOC101477438	101477438	ligand of numb-protein X 2b(lnx2b)	2	28370918	28391294	2.8471
LOC101478093	101478093	cysteine-rich hydrophobic domain 1(chic1)	2	28393624	28399879
cdx4	101478459	caudal type homeobox 4(cdx4)	2	28401314	28404419
LOC101478748	101478748	kinase insert domain receptor like(kdrl)	2	28416794	28459737
tex11	101480847	testis expressed 11(tex11)	2	28465335	28477069
dlg3	101479027	discs, large homolog 3 (Drosophila)(dlg3)	2	28477072	28558390
LOC101481713	101481713	glycerophosphodiester phosphodiesterase domain containing 2(gdpd2)	2	28559807	28570003
pdzd11	101482201	PDZ domain containing 11(pdzd11)	2	28575547	28582831
LOC101482673	101482673	START domain containing 14(stard14)	2	28583191	28586965
LOC101482981	101482981	RAB41, member RAS oncogene family(rab41)	2	28588550	28596888
LOC101484383	101484383	arrestin 3b, retinal (X-arrestin)(arr3b)	2	28598331	28604732
LOC101484941	101484941	inositol polyphosphate phosphatase-like 1b(inppl1b)	2	28609999	28627569
p2ry4	101484656	pyrimidinergic receptor P2Y4(p2ry4)	2	28632217	28635511
LOC101485414	101485414	SRY-box transcription factor 3(sox3)	2	28653621	28655628
atp11c	101485693	ATPase phospholipid transporting 11C(atp11c)	2	28707355	28748684
mcf2	101488000	MCF.2 cell line derived transforming sequence a(mcf2a)	2	28749667	28770822
LOC101487720	101487720	coagulation factor IXa(f9a)	2	28770926	28776626
fgf13	101464105	fibroblast growth factor 13a(fgf13a)	2	28793436	28892502	3.17708
LOC101465244	101465244	zic family member 6(zic6)	2	29010542	29016073
zic3	101464958	zic family member 3 heterotaxy 1 (odd-paired homolog, Drosophila)(zic3)	2	29023315	29028481
gpr101	101465828	G protein-coupled receptor 101(gpr101)	2	29086527	29090865
tm9sf2	101466108	transmembrane 9 superfamily member 2(tm9sf2)	2	29090968	29103133
rbmx	101466592	RNA binding motif protein X-linked(rbmx)	2	29108130	29113828
arhgef6	101467349	Rac/Cdc42 guanine nucleotide exchange factor (GEF) 6(arhgef6)	2	29114279	29141379
LOC101467059	101467059	CD40 ligand(cd40lg)	2	29142685	29144141
LOC101471053	101471053	teleost multiple tissue opsin 3a(tmtops3a)	2	29146178	29151531
LOC105940786	105940786	vestigial like family member 1(vgll1)	2	29156997	29160596
LOC101468053	101468053	adhesion G protein-coupled receptor G4a(adgrg4a)	2	29160684	29172716
LOC101468763	101468763	MAP7 domain containing 3(map7d3)	2	29180822	29209353
fhl1	101470974	four and a half LIM domains 1a(fhl1a)	2	29209401	29222242
LOC101471831	101471831	solute carrier family 9 member A6a(slc9a6a)	2	29224087	29241360
taf7l	101472307	TAF7 RNA polymerase II, TATA box binding protein (TBP)-associated factor(taf7)	2	29241786	29251729
LOC101472616	101472616	uncharacterized LOC101472616(LOC101472616)	2	29255745	29267894	3.231
drp2	101471637	dystrophin related protein 2(drp2)	2	29267995	29443755	3.23734
cenpi	101473090	centromere protein I(cenpi)	2	29445158	29461558
tmem35a	101473592	transmembrane protein 35(tmem35)	2	29463672	29466215
arl13a	101474185	ADP-ribosylation factor-like 13A(arl13a)	2	29468996	29479501
xkrx	101473891	XK related X-linked(xkrx)	2	29479969	29491989
nox1	101474828	NADPH oxidase 1(nox1)	2	29492169	29500765
cstf2	101475515	cleavage stimulation factor, 3' pre-RNA, subunit 2(cstf2)	2	29500780	29516091
bcorl1	101476399	BCL6 corepressor-like 1(bcorl1)	2	29516244	29550747
trnav-uac	111501420	transfer RNA valine (anticodon UAC)(trnav-uac)	2	29520014	29520086
LOC101477439	101477439	MID1 interacting protein 1, like(mid1ip1l)	2	29567956	29569677
tspan6	101471933	tetraspanin 7(tspan7)	2	29572486	29582474
srpx2	101478836	sushi-repeat containing protein X-linked 2(srpx2)	2	29585478	29600888
sytl4	101478175	synaptotagmin-like 4(sytl4)	2	29600688	29622228
trmt12	101477717	tRNA methyltransferase 12 homolog(trmt12)	2	29624038	29627494
zdhhc9	101479116	zinc finger DHHC-type palmitoyltransferase 9(zdhhc9)	2	29631101	29659408
sash3	101479399	SAM and SH3 domain containing 3(sash3)	2	29663599	29672079
xpnpep2	101479687	X-prolyl aminopeptidase (aminopeptidase P) 2, membrane-bound(xpnpep2)	2	29678829	29699150
apln	101479970	apelin(apln)	2	29768160	29790294
LOC101480269	101480269	vimentin-related 2(vimr2)	2	29821842	29844745
ocrl	101480849	OCRL inositol polyphosphate-5-phosphatase(ocrl)	2	29844975	29865435
LOC101480559	101480559	protein eva-1 homolog C(si:ch73-335m24.2)	2	29867328	29875168
LOC101481614	101481614	chloride intracellular channel 2(clic2)	2	29880203	29885476
c1galt1c1	101481901	C1GALT1-specific chaperone 1(c1galt1c1)	2	29895216	29898177
mcts1	101482202	MCTS1 re-initiation and release factor(mcts1)	2	29901573	29904921
cul4b	101482497	cullin 4B(cul4b)	2	29906833	29923609
lamp2	101482780	lysosomal-associated membrane protein 2(lamp2)	2	29925088	29937444
atp1b4	101483268	ATPase Na+/K+ transporting subunit beta 4(atp1b4)	2	29940684	29946586
tmem255a	101484113	transmembrane protein 255A(tmem255a)	2	29950077	29968560
zbtb33	101484384	zinc finger and BTB domain containing 33(zbtb33)	2	29970286	29976110
nkap	101484849	NFKB activating protein(nkap)	2	29977059	29980400
ndufa1	101485144	NADH:ubiquinone oxidoreductase subunit A1(ndufa1)	2	29982260	29983467
upf3b	101485607	UPF3B regulator of nonsense mediated mRNA decay(upf3b)	2	29984015	29988466
rpl39	101486186	ribosomal protein L39(rpl39)	2	29992815	29997071
LOC111501408	111501408	small nucleolar RNA SNORA69(LOC111501408)	2	29995533	29995667
sowahd	101485877	sosondowah ankyrin repeat domain family d(sowahd)	2	29997173	29999337
pttg1	101486479	PTTG1 regulator of sister chromatid separation, securin(pttg1)	2	29999341	30004786
2023-09-06	101486949	septin 6(septin6)	2	30006852	30025060
nkrf	101487811	NFKB repressing factor(nkrf)	2	30030142	30037214
ube2a	101488085	ubiquitin-conjugating enzyme E2A (RAD6 homolog)(ube2a)	2	30037271	30040842
trnae-uuc	111501415	transfer RNA glutamic acid (anticodon UUC)(trnae-uuc)	2	30041479	30041550
LOC101463801	101463801	E74-like ETS transcription factor 1(elf1)	2	30041766	30082848	3.3976
tnmd	101472516	tenomodulin(tnmd)	2	30088390	30155137
pcdh19	101465245	protocadherin 19(pcdh19)	2	30302639	30355181
LOC112436110	112436110	uncharacterized LOC112436110(LOC112436110)	2	30361590	30362195
diaph2	101472795	diaphanous-related formin 2(diaph2)	2	30503316	30866559	3.5109
LOC112436174	112436174	uncharacterized LOC112436174(LOC112436174)	2	30961805	30962001
LOC101470378	101470378	E3 ubiquitin-protein ligase TRIM68(LOC101470378)	2	31078538	31081332
enox2	101473670	ecto-NOX disulfide-thiol exchanger 2(enox2)	2	31247467	31436348
LOC101469618	101469618	multidrug resistance-associated protein 5(wu:fb13g09)	2	31451505	31484619
med12	101473388	mediator complex subunit 12(med12)	2	31488392	31520041
mars2	101469346	methionyl-tRNA synthetase 2, mitochondrial(mars2)	2	31520203	31523461
LOC101468550	101468550	uncharacterized LOC101468550(zgc:101583)	2	31526162	31530033
timm8a	101469050	translocase of inner mitochondrial membrane 8 homolog A (yeast)(timm8a)	2	31530462	31531582
btk	101467854	Bruton agammaglobulinemia tyrosine kinase(btk)	2	31535522	31544761
LOC101467350	101467350	ribosomal protein L36A(rpl36a)	2	31545210	31550223
gla	101473091	galactosidase, alpha(gla)	2	31550365	31556314
LOC101466695	101466695	glycine receptor, alpha 4a(glra4a)	2	31581563	31628510
LOC101473973	101473973	sodium bicarbonate transporter-like protein 11(LOC101473973)	2	31705386	31731178
LOC101470683	101470683	GDNF family receptor alpha 4b(gfra4b)	2	31750778	31807585
smyd5	101471158	SMYD family member 5(smyd5)	2	31830943	31840863
LOC101471447	101471447	sideroflexin 5b(sfxn5b)	2	31843814	31855454
LOC101471738	101471738	rab11 family-interacting protein 5(LOC101471738)	2	31856732	31869862
bend4	101472211	BEN domain containing 4(bend4)	2	31871569	31882054
shisa3	101472515	shisa family member 3(shisa3)	2	31882580	31885652
atp8a1	101472900	ATPase phospholipid transporting 8A1(atp8a1)	2	31887679	32002556
grxcr1	101473200	glutaredoxin and cysteine rich domain containing 1 a(grxcr1a)	2	32011530	32015432
slc30a9	101473492	solute carrier family 30 member 9(slc30a9)	2	32019321	32031926
gsr	101474090	glutathione reductase(gsr)	2	32034979	32047938
LOC101473783	101473783	uncharacterized LOC101473783(LOC101473783)	2	32046843	32052190
clnk	101475121	cytokine dependent hematopoietic cell linker(clnk)	2	32065398	32078806
hs3st1	101475421	heparan sulfate (glucosamine) 3-O-sulfotransferase 1(hs3st1)	2	32127428	32129989
rab28	101475721	RAB28, member RAS oncogene family(rab28)	2	32358899	32394799
nkx3-2	101476586	NK3 homeobox 2(nkx3-2)	2	32402992	32405502
LOC101477250	101477250	biorientation of chromosomes in cell division 1-like 1(bod1l1)	2	32420154	32435807
trnal-aag	111501409	transfer RNA leucine (anticodon AAG)(trnal-aag)	2	32436409	32436490
LOC101477914	101477914	aurora kinase B(aurkb)	2	32438717	32444010
fbxl12	101478460	F-box and leucine rich repeat protein 12(fbxl12)	2	32445784	32449722

[truncated: 41 more sheets: Range intensity LG9, Range intensity LG15, Range intensity LG18, Range intensity LG20, covariance LG5, covariance LG6, covariance LG10, covariance LG11, covariance LG13, covariance LG15, covariance LG18, covariance LG23, ave intensity bar LG4, ave intensity bar LG7, ave intensity bar LG9, ave intensity bar LG10, ave intensity bar LG12, ave intensity bar LG13, ave intensity bar LG15, ave intensity bar LG22 …]
